# Supplementary material for: Evolution and subfunctionalization of CIPK6 homologous genes in regulating cotton drought resistance
Source: Nat Commun. 2024 Jul 9;15:5733. doi: 10.1038/s41467-024-50097-3 (PMC11231324; doi:10.1038/s41467-024-50097-3)
Supplement: Supplementary file 4 — Supplementary Data 1 [file 41467_2024_50097_MOESM4_ESM.xlsx]

## Sheet: Supplementary Data 1
Supplementary Data 1 Information of 23 plant genomes used in this study.
Major clade	Species name	Version	Data source
Eudicots	Arabidopsis thaliana	TAIR v10	Phytozome v11
	Boechera stricta	Version 1.2	Phytozome v11
	Tarenaya hassleriana	Version 1.0	NCBI (PRJNA175230)
	Populus trichocarpa	Version 4.1	Phytozome v11
	Glycine max	Wm82.a4.v1	Phytozome v11
	Medicago truncatula	Mt4.0v1	Phytozome v11
	Theobroma cacao	Version 2.1	Phytozome v13
	Vitis vinifera	Version 2.1	Phytozome v11
	Solanum lycopersicum	iTAG5.0	Phytozome v11
	Solanum tuberosum	Version 6.1	Phytozome v11
Monocots	Brachypodium distachyon	Version 3.2	Phytozome v11
	Hordeum vulgare	IBSC_r1	Phytozome v11
	Oryza sativa	Version 7.0	Phytozome v11
	Panicum virgatum	Version 5.1	Phytozome v11
	Setaria italica	Version 2.2	Phytozome v11
	Setaria viridis	Version 4.1	Phytozome v11
	Sorghum bicolor	Version 5.1	Phytozome v11
	Zea mays	RefGen_V4	Phytozome v11
	Musa acuminata	Version 4.3	Banana Genome Hub
	Spirodela polyrhiza	Version 2.0	Phytozome v11
Basal angiosperm	Amborella trichopoda	Version 1.0	Phytozome v11
Lycophyte	Selaginella moellendorffii	Version 1.0	Phytozome v11
Moss	Physcomitrella patens	Version 3.3	Phytozome v11
