# Supplementary material for: Evolution and subfunctionalization of CIPK6 homologous genes in regulating cotton drought resistance
Source: Nat Commun. 2024 Jul 9;15:5733. doi: 10.1038/s41467-024-50097-3 (PMC11231324; doi:10.1038/s41467-024-50097-3)
Supplement: Supplementary file 5 — Supplementary Data 2 [file 41467_2024_50097_MOESM5_ESM.xlsx]

## Sheet: Supplemetnary Data 2
Supplementary Data 2. Gene, CDS, and promoter sequences of the CIPK6 genes used in this study.
Gene sequences (including intron) used in this study.
Gene name	Gene ID	Sequence
GaCIPK6A1	Garb_07G026630	AGAGATCAAAGGTAGGGAATGCAGAGAGATGATAAGGGCATCGTTGGAAAGGCCTGAACTGTGCCGCCACGGTAAGCGGTCCGTCCGCCGCAGGGATTGCCACCGTAAACACGTTGAAGACGGGTGAATATTTTCATTCATTCATTCCTATCCCTATTCCTACTCTCTCAAAGACACTTTTTTTTTTGCTGTATTGTATCTCTTGATTGACAAAAATGGCGGATAAAGCTAAAAATAATAAAAACCCGGGTTTGCTTCACGGAAAATACGAGCTTGGTCGGATGTTGGGTCATGGTACTTTCGCCAAAGTTTACCATGCACGGAATCTTCAGACAGGGAAGAACGTTGCCATGAAAGTCGTCGGCAAAGAAAAAGTGATAAACGCTGGTATGACGGAGC…
GaCIPK6A2	Garb_05G003540	ATGAGGAGGACATCGTTGACAAGGCCTGAGCTGTTTGGACACGGTAAGCAGTCCATCGGCGACAGGAATTGCCACCATAAACACGTTGAAGACGGGTGATTCATTCGTTTCCTGTACACTCCTACAAAGAAAAAGAAAAAAATCTCTGTTCTTAATGTTCTACTACTTTATGTTATCTCTTGCGTTGTATATAATAGAATTCTGATAAAAAACAAAAAAAAAAAGATTTAAAGCTTTTCTTGTAGTGTGTATTTCTCGAGATTGTAACGAAAAATGGCAGAGAAAACTAGAAGTGAAAACTCGGCTTTGCTACATGGAAAATACGAGCTTGGTCGTATGTTGGGCCATGGAACTTTCGCTAAAGTCTACCATGCTCGGAATCTTCAGACAAGGAAAAGT…
GaCIPK6A3	Garb_06G016270	AAAGAGCAAAAAGCTTCAAATCTCCTCTGCCTATTGGAGATTACAGCAAAAGGCTTTTCTGTTTTTGTTTTTGTTTTATTTTTTATTTATTTATAATTTTACAAGTGTAAAAATCCCCTTGGGGAATGCAGAGAGATGAGACGTTCATCGTTGGCAAGGCCTGAGCTTTGTTACCACCGTAAGCGCTCCATTGGCGGCCGAAATTGTCACCGAAAACACGTCGAAGACGGGTGATTCAGTTTGAAGGCTTTCAGTTTTAAATATACATATATTTCTCACTTCTATTGTTAGTAGACAGTAATTCAGATCAAAGGGTATCCGTTTCTTTTCTTATTTTTCGTTTTAATTTCTCGAGCTTTTACGGTTCAAAAATGGCGGACAAAGCTAAAACCGAAAACC…
GaCIPK6A4	Garb_13G024980	TCAATCATCACCGTGAAATTGTAAAATTTTCCACGAGACACAATCCTATTCTTCAACCACCGATAACTTGATCAAGATATAATGCCATGTGGGTTACAATCATAACCGTTGGATCAAATCAAGAGATAAAATGGGGTATTCAACTCTCTATAAATTAGAACGTGTATGTATTGATCCAAGAAAGAAAAAGAGCAAATAACTTGTATTTCTCGATATTAGAGATAGAGCAAAAGCTCTTTCATTAAAAAGAAAAAGTGAAAAAAAGGGGGGGAAATCCCAGTGGCCAGTAGGGAATGCAGAGAGATGAGAGGGGCATGGTTGACGACGCCTGAGCTTTGTGGCCACGGTAAGCGGTCAATCGGCGGCCGGAATTGTCACCGGAAACACGTCGAAGACGGG…
GrCIPK6D1	Grai_07G026120	TGGCGGATAAAGCTAAAAATAATAAAAACCCGGGTTTGCTTCACGGAAAATACGAGCTTGGTCGGATTTTGGGTCATGGTACTTTCGCCAAAGTTTACCATGCACGGAATCTTCAGACAGGGAAGAGCATTGCCATGAAAGTCGTCGGCAAAGAAAAAGTGATAAACGCTGGTATGACGGAGCAGATCAAGCGTGAGATTTCAGTCATGAAAATGGTGAAACATCCGAATATAGTCGAATTGCATGAAATTATGGCAACTAAAACCAAGATTTACTTCGCCATGGAACTTGTCCGTGGCGGAGAACTTTTCTCTAAAGTCGCTAAAGGCCGGCTCGATGAAGACTCGGCGAGACTTTACTTTCAACAATTGGTTTCCGCCATCGATTTCTGCCATAGCC…
GrCIPK6D2	Grai_05G005570	ATGGCAGAGAAATTTAGAAGTGAAAACCCAGCTTTGCTACATGGAAAATACGAGCTTGGTCGTATGTTGGGCCATGGAACTTTCGCTAAAGTCTACCATGCTCGGAATCTTCAGACAGGGAAAAGTGTTGCCATGAAAGTTGTTGGCAAGGAGAAAGTGATTAGAGTTGGGATGATGGAGCAGATCAAGCGAGAGATTTCCGTCATGAAGATGGTGAAACACCCCAATATTGTTGAGTTGCATGAAGTCATGGCGAGTAAGTCCAAGATTTACTTTGCCATGGAACTTGTTCGAGGCGGTGAACTCTTCTCGAAAATCGCCAAGGGTCGGCTCAAGGAAGACTTGGCAAGAGTCTATTTCCAACAGTTGGTTTCCGTTATCGATTTCTGTCATAGCCGT…
GrCIPK6D3	Grai_06G012140	AAGAGCAAAAAGCTTCAAATCTCCTCTGCCTATTGGAGATTACAGCAAAAGGCTTTTTTGTTTTTGTTTTTTTTTTCATTATAATTTTACAAGTGTAAAAATCCCCTTGGGGAATGCAGAGAGATGAGACGTTCATCGTTGGCAAGGCCTGAGCTTTGTTACCACCGTAAGCGCTCCATCGGCGGCCGAAATTGTCACCGAAAACACGTCGAAGACGGGTGATTCAGTTTGAAGGCTATCAGTTTTAAATATACATATATTTCTCACTTATATTGTAAATATACAGTAATTCAGATCAAAGGGTATCCGTTTCTTTTCTTATTTTTCTTTTTAATTTCTCGAGCTTTTACGGTTCAAAAATGGCGGACAAAGCTAAAACCGAAAACCCATCTTTACTCC…
GrCIPK6D4	Grai_13G025180	TGAGAGGGGCATGGTTGACGACGCCTGAGCTTTGTGGCCACGGTAAGCGGTCAATCGGCGGCCGGAATTGTCACCGGAAACACGTCGAAGACGGGTGATCGGTTCACGTACAGTGTAACAAAAAAAGGGTGAAGGAACTTTGTTATCTCAATCTTTTGCTAGTTTTAATCTTCTGTTTCTTTTTAAAGTTATTTATAGCTCGAGCTTATGAAAAAAATGGCGGAAAAAGGTAAAACCGATCATCCGGCTTTGCTTCATGGAAAATACGAGCTTGGTCGAATGTTGGGTCACGGGACTTTTGCCAAAGTTTACCATGCACGGCATGTTACGACGGGGAAGAGCGTTGCCATGAAAGTTGTGGGCAAAGAAAAAGTGATCAGAGTCGGGATGATGGAACAG…
GhCIPK6A1	Gh_A07G0210	ATGATAAGGGCATCGTTGGAAAGGGCTGAACTGTGCCGCCACGGTAAGCGGTCCGTCCGCCGCAGGGATTGCCACCGTAAACACGTTGAAGACGGGTGAATATTTTCATTCATTCATTCCTATCCCTATTCCTACTCTCTCAAAGACACTTTTTCTTTTTTTTTGTGGTGTATTGTATCTCTTGATTGACAAAAATGGCGGATAAAGCTAAAAATAATAAAAACCCGGGTTTGCTTCACGGAAAATACGAGCTTGGTCGGATGTTGGGTCATGGTACTTTCGCCAAAGTTTACCATGCACGGAATCTTCAGACAGGGAAGAACGTTGCCATGAAAGTCGTCGGCAAAGAAAAAGTGATAAACGCTGGTATGACGGAGCAGATCAAGCGTGAGATTTCCG…
GhCIPK6A2	Gh_A05G0418	ATGAGGAGGACATCGTTGACAAGGCCTGAGCTGTTTGGACACGGTAAGCGGTCCATCGGCGGCAGGAATTGCCACCGTAAACACGTTGAAGACGGGTGATTCATTCGTTTCCTGTACACTCTTACAAAGAAAAAGAAAAAATCTCTGTTCTTAATGTTCTACTATTTTATGTTATCTCTAGCGTTGTATATAATAGAATTCTGATAAAAAACAAACAAAAAAAAGATTTAAAGCTTTTCTTGTAGTGTGTATTTCTCAAGATTGTAACGAAAAATGGCAGAGAAAACTAGAAGTGAAAACCCAGCTTTGCTACATAGAAAATACGAGCTTGGTCGTATGTTGGGCCATGGAACTTTCGCTAAAGTCTACCATGCTCGGAATCTTCAGACAGGGAAAAGT…
GhCIPK6A3	Gh_A06G0873	ATGGCGGACAAAGCTAAAACCGAAAACCCATCTTTTCTCCATGGAAAATACGAGCTTGGCCGTATGTTGGGTCATGGAACGTTCGCCAAAGTCTACCATGCGAAGAACCTTCAAACAGGGAAGAATGTCGCCATGAAAGTGGTGGGCAAAGAGAAAGTGATCCAGGTCGGGATGATGGAGCAGATCAAGCGAGAGATCTCCGTCATGAAAATGGTGAAACACCCCAACATCGTCGAGCTGCACGAAGTGATGGCGAGCAAGTCCAAGATTTACTTCGCCATGGAGCTCGTCCGCGGCGGCGAGCTCTTCTCGAAAATCGCCAAAGGTCGTCTCAAGGAAGACGCTGCCAGGGTTTACTTCCAGCAGCTCGTTTCCGCCGTCGATTTCTGCCACAGCCGC…
GhCIPK6A4	Gh_A13G1623	ATGAGAGGGGCATGGTTGACGACGCCTGAGCTTTGTGGCCACGGTAAGCGGTCAATCGGCGGCCGGAATTGTCACCGGAAACACGTCGAAGACGGGTGATCGGTTCGCGTACATTGTAAAAAAAAAAGGGGGAAGAAACTTTGTTATCTCAATCTTTTGCTAGTTTTAATCTTCTGTTTCTTTTTAAAGTTATTTATAGCTCGTGCTTATGAAAAAAATGGCGGAAAAAGGTAAAACTGATCATCCGGCTTTGCTTCATGGAAAATACGAGCTTGGTCGAATGTTGGGTCACGGGACTTTTGCCAAAGTTTACCATGCACGGCATGTTACGACGGGGAAGAGCGTTGCCATGAAAGTTGTGGGCAAAGAAAAAGTGATCAGAGTCGGGATGATGGAACA…
GhCIPK6D1	Gh_D07G0265	ATGATAAGGGCATCGTTGGAAAGGCCTGAACTGTGCCGCCACGGTAAGCGGTCCGTCCGCCGCAGGGATTGCCACCgtaaacacgttgaagacgggtgaattttttcattcattcattcctatccctattcctactctctcaaaaacactttttcttttttctctgtgttgtatctcttgattgacaaaaatggcggataaagCTAAAAATAATAAAAGCCCGGGTTTGCTTCACGGAAAATACGAGCTTGGTCGGATTTTGGGTCATGGTACTTTCGCCAAAGTTTACCATGCACGGAATCTTCAGACAGGGAAGAGCACTGCCATGAAAGTCGTCGGCAAAGAAAAAGTGATAAACGCTGGTATGACGGAGCAGATCAAGCGTGAGATTTCCGTCAT…
GhCIPK6D2	Gh_D05G0536	ATGAGGAGGACATCGCTGACAAGGCCTGAGCTGTTTGGACACGGTAAGCGGTCCATCGGCGGCAGGAATTGCCACCGTAAACACGTTGAAGACGGGTGATTCATTCGTATCCTGTACACTCTTACAAAGAAAAAGAAAAAAAATCTCTGTTCTTAATGTTCTACTTCTTTATGTTATCTCTTGCGTTGTATATGCTAGAATTCTGATCGAAAAAAAAAAGATTCAAAGCTTTTCTTGTAGTGTATTTTTCTCGAGATTGTAACGAAAAATGGCAGAGAAAACTAGAAGTGAAAACCCAGCTTTGCTACATGGAAAATACGAGCTTGGTCGTATGTTGGGCCATGGAACTTTCGCTAAAGTCTACCATGCTCGGAATCTTCAGACAGGGAAAAGTGTTGC…
GhCIPK6D3	Gh_D06G1020	ATGAGACGTTCATCGTTGGCAAGGCCTGAGCTTTGTTACCACCGTAAGCGCTCCATCGGCGGCCGAAATTGTCACCGAAAACACGTCGAAGACGGGTGATTCAGTTTGAAGGCTTTCAGTTTTAAATATACATATATTTCTCACTTATATTGTAAATATACAGTACTTCAGATCAAAGGGTATCCGTTTCTTTTCTTATTTTTCTTTTTAATTTCTCGAGCTTTTATTGTTCAAAAATGGCGGACAAAGCTAAAACCGAAAACCCATCTTTACTCCATGGAAAATACGAGCTTGGCCGTATGTTGGGTCATGGAACCTTCGCCAAAGTCTACCATGCGAAGAACCTTCAAACAGGGAAGAATGTCGCCATGAAAGTGGTGGGCAAAGAGAAAGTGATCC…
GhCIPK6D4	Gh_D13G1983	ATGGCGGAAAAAGGTAAAACCGATCATCCGGCTTTGCTTCATGGAAAATACGAGCTTGGTCGAATGTTGGGTCACGGGACTTTTGCCAAAGTTTACCATGCACGGCATGTTACGACGGGGAAGAGCGTTGCCATGAAAGTTGTGGGCAAAGAAAAAGTGATCAGAGTCGGGATGATGGAACAGATCCAGCGAGAGATTTCCGTCATGAATATGGTGAAGCATCCCAACATAGTCGAGTTACACGAAGTAATGGCGAGCAAATCCAAGATTTACTTCGCCATGGAACTCGTCCGAGGCGGTGAACTCTTCTCTAAGATCGTCCAAGGTCGACTCAAGGAAGATTTGGCCAGGGTTTATTTCCAACAACTGGTTTCCGCCGTCGATTTCTGCCATAGCCGT…
Gene sequences (CDS) used in this study.
GaCIPK6A1	Garb_07G026630	ATGGCGGATAAAGCTAAAAATAATAAAAACCCGGGTTTGCTTCACGGAAAATACGAGCTTGGTCGGATGTTGGGTCATGGTACTTTCGCCAAAGTTTACCATGCACGGAATCTTCAGACAGGGAAGAACGTTGCCATGAAAGTCGTCGGCAAAGAAAAAGTGATAAACGCTGGTATGACGGAGCAGATCAAGCGTGAGATTTCCGTCATGAAAATGGTGAAACATCCGAATATAGTCGAATTGCATGAAGTTATGGCAACTAAAACCAAGATTTACTTCGCCATGGAACTTGTCCGTGGCGGAGAACTTTTCTCTAAAGTCGCTAAAGGCCGGCTCGATGAAGACTCGGCGAGACTTTACTTTCAACAATTGGTTTCCGCCATCGATTTCTGCCATAGC…
GaCIPK6A2	Garb_05G003540	ATGAGGAGGACATCGTTGACAAGGCCTGAGCTGTTTGGACACGGTAAGCAGTCCATCGGCGACAGGAATTGCCACCATAAACACAAAACTAGAAGTGAAAACTCGGCTTTGCTACATGGAAAATACGAGCTTGGTCGTATGTTGGGCCATGGAACTTTCGCTAAAGTCTACCATGCTCGGAATCTTCAGACAAGGAAAAGTGTTGCCATGAAAGTTGTTGGCAAGGAGAAAGTGATTAGAGTTGGGATGATGGAGCAGATCAAGCGAGAGATTTCCGTCATGAAGATGGTGAAACACCCCAATATTGTTGAGTTGCATGAAGTCATGGCGAGTAAGTCCAAGATTTACTTTGCCATGGAACTTGTTCGAGGCAGTGAACTCTTCTCGAAAATCGCCAAG…
GaCIPK6A3	Garb_06G016270	ATGGCGGACAAAGCTAAAACCGAAAACCCATCTTTTCTCCATGGAAAATACGAGCTTGGCCGTATGTTGGGTCATGGAACGTTCGCCAAAGTCTACCATGCGAAGAACCTTCAAACAGGGAAGAATGTCGCCATGAAAGTGGTGGGCAAAGAGAAAGTGATCCAGGTCGGGATGATGGAGCAGATCAAGCGAGAGATCTCCGTCATGAAAATGGTGAAACACCCCAACATCGTCGAGCTGCACGAAGTGATGGCGAGCAAGTCCAAGATTTACTTCGCCATGGAGCTCGTCCGCGGCGGCGAGCTCTTCTCGAAAATCGCCAAAGGTCGTCTCAAGGAAGACGCTGCCAGGGTTTACTTCCAGCAGCTCGTTTCCGCCGTCGATTTCTGCCACAGCCGC…
GaCIPK6A4	Garb_13G024980	ATGAAAAAAATGGCGGAAAAAGGTAAAACCGATCATCCGGCTTTGCTTCATGGAAAATACGAGCTTGGTCGAATGTTGGGTCACGGGACTTTTGCCAAAGTTTACCATGCACGGCATGTTACGACGGGGAAGAGCGTTGCCATGAAAGTTGTGGGCAAAGAAAAAGTGATCAGAGTCGGGATGATGGAACAGATCCAGCGAGAGATTTCCGTCATGAATATGGTGAAGCATCCCAACATAGTCGAGTTACACGAAGTAATGGCGAGCAAATCCAAGATTTACTTCGCCATGGAACTCGTCCGAGGCGGTGAACTCTTCTCTAAGGTTGTCCAAGGTCGACTCAAGGAAGATTTGGCCAGGGTTTATTTCCAACAACTGACTTCCGCCGTCGATTTCTGC…
GrCIPK6D1	Grai_07G026120	ATGGCGGATAAAGCTAAAAATAATAAAAACCCGGGTTTGCTTCACGGAAAATACGAGCTTGGTCGGATTTTGGGTCATGGTACTTTCGCCAAAGTTTACCATGCACGGAATCTTCAGACAGGGAAGAGCATTGCCATGAAAGTCGTCGGCAAAGAAAAAGTGATAAACGCTGGTATGACGGAGCAGATCAAGCGTGAGATTTCAGTCATGAAAATGGTGAAACATCCGAATATAGTCGAATTGCATGAAATTATGGCAACTAAAACCAAGATTTACTTCGCCATGGAACTTGTCCGTGGCGGAGAACTTTTCTCTAAAGTCGCTAAAGGCCGGCTCGATGAAGACTCGGCGAGACTTTACTTTCAACAATTGGTTTCCGCCATCGATTTCTGCCATAGC…
GrCIPK6D2	Grai_05G005570	ATGGCAGAGAAATTTAGAAGTGAAAACCCAGCTTTGCTACATGGAAAATACGAGCTTGGTCGTATGTTGGGCCATGGAACTTTCGCTAAAGTCTACCATGCTCGGAATCTTCAGACAGGGAAAAGTGTTGCCATGAAAGTTGTTGGCAAGGAGAAAGTGATTAGAGTTGGGATGATGGAGCAGATCAAGCGAGAGATTTCCGTCATGAAGATGGTGAAACACCCCAATATTGTTGAGTTGCATGAAGTCATGGCGAGTAAGTCCAAGATTTACTTTGCCATGGAACTTGTTCGAGGCGGTGAACTCTTCTCGAAAATCGCCAAGGGTCGGCTCAAGGAAGACTTGGCAAGAGTCTATTTCCAACAGTTGGTTTCCGTTATCGATTTCTGTCATAGCCGT…
GrCIPK6D3	Grai_06G012140	ATGGCGGACAAAGCTAAAACCGAAAACCCATCTTTACTCCATGGAAAATACGAGCTTGGCCGTATGTTGGGTCATGGAACCTTCGCCAAAGTCTACCATGCGAAGAACCTTCAAACAGGGAAGAGTGTCGCCATGAAAGTGGTGGGCAAAGAGAAAGTGATCCAAGTCGGGATGATGGAGCAGATCAAGCGAGAGATCTCCGTCATGAAAATGGTGAAACACCCCAACATCGTCGAGCTGCACGAAGTGATGGCGAGCAAGTCCAAGATTTACTTCGCCATGGAGCTCGTCCGCGGCGGCGAGCTCTTCTCGAAAATCGCCAAAGGTCGTCTCAAGGAAGACGCTGCCAGGGTTTACTTCCAGCAGCTCGTTTCCGCCGTCGATTTCTGCCACAGCCGC…
GrCIPK6D4	Grai_13G025180	ATGAGAGGGGCATGGTTGACGACGCCTGAGCTTTGTGGCCACGGTAAGCGGTCAATCGGCGGCCGGAATTGTCACCGGAAACACCTCGAGCTTATGAAAAAAATGGCGGAAAAAGGTAAAACCGATCATCCGGCTTTGCTTCATGGAAAATACGAGCTTGGTCGAATGTTGGGTCACGGGACTTTTGCCAAAGTTTACCATGCACGGCATGTTACGACGGGGAAGAGCGTTGCCATGAAAGTTGTGGGCAAAGAAAAAGTGATCAGAGTCGGGATGATGGAACAGATCCAGCGAGAGATTTCCGTCATGAATATGGTGAAGCATCCCAACATAGTCGAGTTGCACGAAGTAATGGCGAGCAAATCCAAGATTTACTTCGCCATGGAACTCGTCCGAGGC…
GhCIPK6A1	Gh_A07G0210	ATGATAAGGGCATCGTTGGAAAGGGCTGAACTGTGCCGCCACGGTAAGCGGTCCGTCCGCCGCAGGGATTGCCACCCTAAAAATAATAAAAACCCGGGTTTGCTTCACGGAAAATACGAGCTTGGTCGGATGTTGGGTCATGGTACTTTCGCCAAAGTTTACCATGCACGGAATCTTCAGACAGGGAAGAACGTTGCCATGAAAGTCGTCGGCAAAGAAAAAGTGATAAACGCTGGTATGACGGAGCAGATCAAGCGTGAGATTTCCGTCATGAAAATGGTGAAACATCCGAATATAGTCGAATTGCATGAAATTATGGCAACTAAAACCAAGATTTACTTCGCCATGGAACTTGTCCGTGGCGGAGAACTTTTCTCTAAAGTCGCTAAAGGCCGGCTC…
GhCIPK6A2	Gh_A05G0418	ATGAGGAGGACATCGTTGACAAGGCCTGAGCTGTTTGGACACGGTAAGCGGTCCATCGGCGGCAGGAATTGCCACCAGAAAACTAGAAGTGAAAACCCAGCTTTGCTACATAGAAAATACGAGCTTGGTCGTATGTTGGGCCATGGAACTTTCGCTAAAGTCTACCATGCTCGGAATCTTCAGACAGGGAAAAGTGTTGCCATGAAAGTTGTTGGCAAGGAGAAAGTGATTAGAGTTGGGATGATGGAGCAGATCAAGCGAGAGATTTCCGTCATGAAGATGGTGAAACACCCCAATATTGTTGAGTTGCATGAAGTCATGGCGAGTAAGTCCAAGATTTACTTTGCCATGGAACTTGTTCGAGGCGGTGAACTCTTCTCGAAAATCGCCAAGGGTCGA…
GhCIPK6A3	Gh_A06G0873	ATGGCGGACAAAGCTAAAACCGAAAACCCATCTTTTCTCCATGGAAAATACGAGCTTGGCCGTATGTTGGGTCATGGAACGTTCGCCAAAGTCTACCATGCGAAGAACCTTCAAACAGGGAAGAATGTCGCCATGAAAGTGGTGGGCAAAGAGAAAGTGATCCAGGTCGGGATGATGGAGCAGATCAAGCGAGAGATCTCCGTCATGAAAATGGTGAAACACCCCAACATCGTCGAGCTGCACGAAGTGATGGCGAGCAAGTCCAAGATTTACTTCGCCATGGAGCTCGTCCGCGGCGGCGAGCTCTTCTCGAAAATCGCCAAAGGTCGTCTCAAGGAAGACGCTGCCAGGGTTTACTTCCAGCAGCTCGTTTCCGCCGTCGATTTCTGCCACAGCCGC…
GhCIPK6A4	Gh_A13G1623	ATGAGAGGGGCATGGTTGACGACGCCTGAGCTTTGTGGCCACGGTAAGCGGTCAATCGGCGGCCGGAATTGTCACCGGAAACACCTCGTGCTTATGAAAAAAATGGCGGAAAAAGGTAAAACTGATCATCCGGCTTTGCTTCATGGAAAATACGAGCTTGGTCGAATGTTGGGTCACGGGACTTTTGCCAAAGTTTACCATGCACGGCATGTTACGACGGGGAAGAGCGTTGCCATGAAAGTTGTGGGCAAAGAAAAAGTGATCAGAGTCGGGATGATGGAACAGATCCAGCGAGAGATTTCCGTCATGAATATGGTGAAGCATCCCAACATAGTCGAGTTACACGAAGTAATGGCGAGCAAATCCAAGATTTACTTCGCCATGGAACTCGTCCGAGGC…
GhCIPK6D1	Gh_D07G0265	ATGATAAGGGCATCGTTGGAAAGGCCTGAACTGTGCCGCCACGGTAAGCGGTCCGTCCGCCGCAGGGATTGCCACCCTAAAAATAATAAAAGCCCGGGTTTGCTTCACGGAAAATACGAGCTTGGTCGGATTTTGGGTCATGGTACTTTCGCCAAAGTTTACCATGCACGGAATCTTCAGACAGGGAAGAGCACTGCCATGAAAGTCGTCGGCAAAGAAAAAGTGATAAACGCTGGTATGACGGAGCAGATCAAGCGTGAGATTTCCGTCATGAAAATGGTGAAACATCCGAATATAGTCGAATTGCATGAAATTATGGCAACTAAAACCAAGATTTACTTCGCCATGGAACTTGTCCGTGGCGGAGAACTTTTCTCTAAAGTCGCTAAAGGCCGGCTC…
GhCIPK6D2	Gh_D05G0536	ATGAGGAGGACATCGCTGACAAGGCCTGAGCTGTTTGGACACGGTAAGCGGTCCATCGGCGGCAGGAATTGCCACCAGAAAACTAGAAGTGAAAACCCAGCTTTGCTACATGGAAAATACGAGCTTGGTCGTATGTTGGGCCATGGAACTTTCGCTAAAGTCTACCATGCTCGGAATCTTCAGACAGGGAAAAGTGTTGCCATGAAAGTTGTTGGCAAGGAGAAAGTGATTAGAGTTGGGATGATGGAGCAGATCAAGCGAGAGATTTCCGTCATGAAGATGGTGAAACACCCCAATATTGTTGAGTTGCATGAAGTCATGGCGAGTAAGTCCAAGATTTACTTTGCCATGGAACTTGTTCGAGGCGGTGAACTCTTCTCGAAAATCGCCAAGGGTCGG…
GhCIPK6D3	Gh_D06G1020	ATGAGACGTTCATCGTTGGCAAGGCCTGAGCTTTGTTACCACCGTAAGCGCTCCATCGGCGGCCGAAATTCTAAAACCGAAAACCCATCTTTACTCCATGGAAAATACGAGCTTGGCCGTATGTTGGGTCATGGAACCTTCGCCAAAGTCTACCATGCGAAGAACCTTCAAACAGGGAAGAATGTCGCCATGAAAGTGGTGGGCAAAGAGAAAGTGATCCAAGTCGGGATGATGGAGCAGATCAAGCGAGAGATCTCCGTCATGAAAATGGTGAAACACCCCAACATCGTCGAGCTGCACGAAGTGATGGCGAGCAAGTCCAAGATTTACTTCGCCATGGAGCTCGTCCGCGGCGGCGAGCTCTTCTCGAAAATCGCCAAAGGTCGTCTCAAGGAAGAC…
GhCIPK6D4	Gh_D13G1983	ATGGCGGAAAAAGGTAAAACCGATCATCCGGCTTTGCTTCATGGAAAATACGAGCTTGGTCGAATGTTGGGTCACGGGACTTTTGCCAAAGTTTACCATGCACGGCATGTTACGACGGGGAAGAGCGTTGCCATGAAAGTTGTGGGCAAAGAAAAAGTGATCAGAGTCGGGATGATGGAACAGATCCAGCGAGAGATTTCCGTCATGAATATGGTGAAGCATCCCAACATAGTCGAGTTACACGAAGTAATGGCGAGCAAATCCAAGATTTACTTCGCCATGGAACTCGTCCGAGGCGGTGAACTCTTCTCTAAGATCGTCCAAGGTCGACTCAAGGAAGATTTGGCCAGGGTTTATTTCCAACAACTGGTTTCCGCCGTCGATTTCTGCCATAGCCGT…
The promoter sequences of genes used in this study.
GaCIPK6A1	Garb_07G026630	AGACAAGGAGAATAAAGGCCCTGATGCTCTTTCTCGAAGGCCCCAATCTGCCGATTTCTTGGCATTGGCTACCCCATTTCAGCTTGGATTTACCAGAGACATCAAGCAAGCTCTTGCTGCCAGTTCTTCATATTTTCCGGATTTTTCTGTAGTGGGTTAGAACTTTTACTACAGAATCAATTCGTCATACTTGCAACCTTTTGTAAATACCATAAACTTACCCTTAATACATGCATTATATGAACTTTGGCATAGTAGGTGTCGTGGTTAGGTTAAAATTGATTTTTTACTATTTAACCCAATTTAACCCTAATATATTAGTGTTGACATCCATTGAGGGTGACTTTTTTAGAAAATTTTTACCATGCATCGATATCAAGTTCAATATAATGTATTTAT…
GaCIPK6A2	Garb_05G003540	TTTTATGTGTTATAAATTACACAATATAGAAAAATAACATAAGATAAAATATTACTAACTTAAAAGCGGGTTAGGCTAAGCCAGTTAAGCCTTAAATATTTAAGCTCGAGCCTAATTCATATTTTAAACAGCTCTATTTTTTTTTCTAAGTTCATTTTTCTATCCGTTTAATATTTTTATCCAAACACTTTCAGAATTCTAGCAAACCTTTGAGAGAGACGAAAATATTTACTAAAAAATAATAATAGTTTTGAAACAATATAACCAACACACCTATTGGCAAAAACTTGAAGTATATTTTTAGAGATTAGGTTATATAATATAAACGTGCTAGTATGAGGAAATGCTTTTTGTTACAATATGTTTTGATGTTGAGCTTTGTTTCTTAAAATTAAGAGA…
GaCIPK6A3	Garb_06G016270	CTTAAAATATATTCCTTAAAAATCATAAAGTGATTGTATTTATATGATTAACAATAAACTTGATGTCTTTTTTAAGGTTTAACTACTGTATTTAAAATAATTGATTTACATGAAAAGCGAATCTAAAGTCTATATCTAATATAATAAAGAAACAAAGTTAAATAAAATATTTTTATTTTTAAAATAAGTATTTAAAATTATTAATTTCCATGTTGCATACTAGTTAAGATCTATATTTGGCATACTCAAAAATAATTTTAAATTTTTTTCTAAGTGTATATTTAAAATTGTTGGGCTACACTTTAATTTGAATATTTATAATTACTCTTAAAAGAGTTATGATTTAAGGATAATGTTCTTTCCTTTTTCTTGCACAACTTTCAATTTTGTCTTTTATCT…
GaCIPK6A4	Garb_13G024980	ACTAAAGACTGATTTGAGTCTCTCAAGAATCGTAACAAGGGAAAGAGTGGAGGGGCAATAGTCGCCGATATTCAGATAAGGAGTCTAGGCTTATGAAGCCCCGATGAGACAAAGCGAAACTCGAGGAAACTATGAATGAGGTAGGCGAGAGAAAGCCACTTAATTGCTTCTTATGCGAGAGTCCCCATAAAGTGAGAGATTGCCCCCACCAAGGTCAAACTGTCGGTGATCATGAAGACATTAGAGAAGTCTGAAACCATAGGTAGTGGAAGCGACCGAAAGCCTCAAGTAAGGAGGCTTAGCAACTTTAGAGTGATAAAGGATGTGTGCGACATGGAGCTGGATGTATTAAGGTTAAGCCCCATCCAAATGTGTCTTAAGGCGAGCCCAACTAGGTAC…
GrCIPK6D1	Grai_07G026120	ATAATTTTACTAGATAAACTTGATTAACTTAATTTTTAAATCAAATTAAAATGATATAATAAAACTGATAGACTTGATTAACTTGCAAAATTTTCACTTAGGGTTCGTTTGTTTACATGTAAAAGGTTTTACGGAAAATGTTTTCTGCATTTTCCTGTATTTGTTTCACAGAAAACAGCTTGGTCAACGGAAAATAACTTACAGGTCAACGGAAAATAAGCCTTTTTTCCTTATAAAATGACTTACCCTTTTGAAAAACGTAAGTCATTTTTCGAAAAAGAGCTCCTCAATAGATAATTTTATTTTTATATAAAAATTAACTTAAATCAAGTTTAATATTATTATATTGATAATAATTTTTTTATTTTTAAAAATATTTAAAATATTATATTTTTAATA…
GrCIPK6D2	Grai_05G005570	ATTTGTAAAATAGCTCCACTGAGTTCCGTATCAATTATCGAACCAATTCCTATAATTATGAAACACATATGAGATAGGGAGGAATAGTTTGTTTTTTTTTTTAATTCCATTGACCAAGAGATGTTGAAGTTGCATAAATTATTTGTATTGTACCCACTATTATCAACAAGGGAACAAATATAGAATGCACATGGGGTAATAAATTCATATTGATCCGAACTAATCCATATAATCCTATTTTTAATAAAATTCCGGCCATGTCAAATTTCTAGCAAACCTTCAAGAGATACCACTGGTTGTGTGAATATGTAGTAAAAAATAATAATAGTTTTCAAATAATACAATTAACACACTTATTGGCAAAAACTTGAACTATATTATTAGAGATTAGGTTATATA…
GrCIPK6D3	Grai_06G012140	TTACTTTCTTTATTAAGGACTGAATTTAGGGTTATAAAGCAAGTTAAAATTTACTTACTATTTTTAATTTGAATAACAGTGCGTAAAATCTTAGTATTAAACGAAGTTGATCCATTTTATGAGGTCTGAAAATCCACGAGTATATTTTCTGTTGTGTTATTGTTCTGAAAGTTTTATACTTTTAACTTTTTAGAAATTAGAGAGCTAAGAGTGAAAGAGATAATGAACTTTAGTTTCCTCCATTTTCTTGGAGATGGAAATGGTTGTAATAAGCCTGGATAGCAGCAGCTTATTTCTATTCAATATACCTAATAATTGTAAAGCATGATTTATAAAATACTGTTGTGGTGATCCTCTCTGTGTGTGAAGTTTAGATTTATAAAATACTGTTGTGGTGAT…
GrCIPK6D4	Grai_13G025180	ATAACCAAAGTTGTATTTTGTATGGATGATAATTGAATTTAATATGTGACTATGCTTAGGCTAATAAAAGGTTATGTTTGAAGATTAGCTTATGAAAAATTGTTATCATGTATGTTTGGTATATGTTGTGTAATGGCACATGTATATTTATATATATATATATATATATATATTTGAATAATCTTAAGTATACCTATGATATTAGGATAGAAATTTTAAGTTTAAAATCAAATGAAATAAGTATTCTGATGAGTTTAAATTGTGAGGTAATAAATGTAGCAAAAGTCTGTTCTGAATTGTGATGTCTGGTAATGCCCCCATAACCCTAATCCGGCGATGGATACGGGTTAGGGGTGTTACACCGTTGCTAGATCAAGTGCGGGAGAATGTTACACCCCG…
GhCIPK6A1	Gh_A07G0210	CTTTCTCGAAGGCCCCAATCTGCTGATTTCTTGGCATTGGCTACCCCATTTCAGCTTGGATTTACCAGGGACATCAAGCAAGCTCTTGCTGCCAGTTCTTCATATTTTCCGGATTTTTCTGTAGTAGGTTAGAACTTTTACTACAGAATCAATTCGTCATACTTGCAACCTTTTGTAAATACCATAAACTTACCCTTAATACATGTATTATACGAACTTTGGCATAGTAGGTGTCGTAGTTAGGTTAAAATTGATTTTTTACTATTTAACCCAACTTAACCCTAATATATTTGTGTTGACATCCATTGAGGGTGACTTTTTTAGAAAATTTTTACCATGCATCGATATCAAGTTCAATATAATGTATTTATTAAGATTTAACCATCATTAATAAAAAAA…
GhCIPK6A2	Gh_A05G0418	TATTTGAGTTTTGCATTGTTATTGTAATTTATCAAAATAAAAAATAGAACTATTTCATATACATAAGTGTATTAACTATAGTCTATTAAATAAAAATGATCTTAATTAAAATATTATTTTAATAAAAATATTTAATTTTCTCAAGAAAAAAAACTATTAATTGTATTTTATTAAATTAAAATAATCTTCAATGAATAAATTATATATATAAATATATTAATCATATTTTATTAAATGAAATAACATTTGTAAAATTTATCAAAGATATAGTCTAAATCTCACAAATTAATAATATTATTAACATATTGGACAACAACCTCTTTATACATCCAAATTTTGGTGGACAATTTGTGTGGTTAATTATATAGAGAGTTGGCTGTAATATGTATTCATATGCAG…
GhCIPK6A3	Gh_A06G0873	ACTGATTTGAATTTTTTATTTAAATATTATTGAACAATTAAATCGAAAATCGATAGGTTGATCAGTTTAATCATTAATCTAGATGTTATAATATTTGTGAATTTTTTTATTTAGTCACACCAATAAATTTAACAAAATGATTTTAATAATGTTAACAATTAGACTTGTATTTTTAAATTTAAAAAAAAAATAAACTAAATCATTTGAAATAAAATTAAAGACCTAAATTCTAAACTTATCAAGAATACAAGGACTTCAATCTATTTTAACAAATAATAATATGTATGGATGAAAACAAAAATCAAGATTTGTCTCTGCACAAAGATAGTAGGGGGCCATACTCTTCCAAATTCTTTAGGATTTGGAATTGTGATACTGAAAAATTGGTGAAAATAAAAG…
GhCIPK6A4	Gh_A13G1623	GTGATAAAGGATGTGTGCGACATGGAGCCGGATGTATTAAGGTTAAGCCCCATCCAAATGTGTCTTAAGGCGAGCCCAACTAGGTACAAATGGATAATGTGCAACCAAGGAAGGATGGGAAGAAGTTAACCCTACTCATGCAAAGGATTAAAGCAATGAGTGGTGAGAGCACTGACAACATAGTAGTAAAAGAAACAAGACTGATGGTTCTGAGAGTAGCAATGGACAAGCAAAGCTAAGGGTAGAAAATTGGCACGGAGACCTCGAATGAGTCACTAATGAAGAAGACGTCAATCGAAGAAACAAAAGCAATGCTCCTTTAACAACGAGGTCGTTGCTAGACCGAGTGCGGGAAAATGTTAAACCTCGCGAGTGAGTAAGGTCTTATCATGCTCGAAA…
GhCIPK6D1	Gh_D07G0265	GTAATTTGAGTTTCGATTTTGAGTTGAGTTAAATTCTAAATTTTGAATAATTCGAATAACTCAGATAATAAATTGATGTAAATACATCTTTGATCCTTAATTTTGAAATTGAACAAATTAGTCTCTTACAACAAAAATTTGAAAATTTCAGAAAAAATTCAAAATAATTTTAAAAAATCAAAATATTTTAAAAAATTAAATATATATTAAAAATTCTAAAATAAAAATTCTAAAAAAGTTCTACAGAATATATAAAAAAGTTCAACAAATTCTAAAATAATAATTTTAGAACCTAAAATAAAGTAAATTAACGATTCAAGTTTATTATACTAAAGTATTTTTTTTCTTATTTTACTTTGAAAATATATATAGTTTCAAATTTATATCTCTAAATAGAAT…
GhCIPK6D2	Gh_D05G0536	TCTACTTATACGTCGTTGAAGAAAATTAAATGAAAGAGAATTGGATAATTACAATATACAACAGTATTGTACATTTGTTATAATAACATTTCATTATAATAGCCAAGTTTTAGTAACAACAATATTTATAGTTCTAATTCTTTATTAAACTAACTATCTATAACAACATGTTTAATATTTTAAATAAAATTATAGCTGTTTCATATAAATAAGCGGATTAACTATAATCTATTAAATAAAAATGATCTTAGTTAAAATATTATATTAATAAAATATTTAATTTTCACAATAATATTCAATAAATGGAATTATATATATAAATATATTAATAATATTTTAATAAATAAAATAACATTTGTAAAATTTATGAAAGATATAGTCTAAATCTCACCAATTAAT…
GhCIPK6D3	Gh_D06G1020	AGAGATTCTGAAATTTAAGTTGTCAATATGTAAATTGATTTTTTCTTAAAATATATTCTTAAAAATCATAAAGTGATTGTATTTATATGTCTTTTTTTAATGTTTAACTATTGTATTTAAAATAATTGATTTATATGAAAAGTGTGAATCTAAAGTCTATATCTAATATAAAAAGAAACAAAGTTAAAAAAAATATTTAAATTTTTTTTATTTTTAAAATGAGTAATTAAAATTATTAATTTCCATGTGGCATACTAGTTAAAATCTATATTTGACATACTCAAAAAATAATTTTAATTTTTTTTTCTACATGTGTATTTAAAATAGTTGGGCTACACTTTAATTTGAAGATTTATAATTTACTTTGAAAAGAGTTATGATTTAAGGATAATGTTCTTT…
GhCIPK6D4	Gh_D13G1983	AATTTTAAGTTTAAAATCAAATGAAATAAGTGTTCTGATGAGTTTAAATTGTGAGGTAATAAATGTAGCAAAAGTCTATTCTGAATTGTGATATGTCTGGTAATGCCCCCATAACCCTAATCCGGCGACGGATACGGGTTAGGGGTGTTACATCGTTGCTAGATCAAGTGCAGGAGAATGTTACACCCCGCGAGTGAGCAAGGTGAAACCGAGCAAACACAAGACAACTGAGACAAGAGGTTCATAGAATGCCCTAGAAGACTTTAGAAATATTGCTCTTATGGTATTATCGTATTAATGGGATTGTATTAGATTTTCAATTGTAAGCAAGTGCCAAAAGTAAAGTTTATATATATTTGAGAGACTTGCCTAAAAAAATGTACAAAGAGTTAAGCACTT…
