# Supplementary material for: Evolution and subfunctionalization of CIPK6 homologous genes in regulating cotton drought resistance
Source: Nat Commun. 2024 Jul 9;15:5733. doi: 10.1038/s41467-024-50097-3 (PMC11231324; doi:10.1038/s41467-024-50097-3)
Supplement: Supplementary file 6 — Supplementary Data 3 [file 41467_2024_50097_MOESM6_ESM.xlsx]

## Sheet: Supplementary Data 3
Supplementary Data 3. Analysis of cis-acting elements of CIPK6 genes promoter in Gossypium
Gene name	Cis-elements	Sequence	Position		Chain	Species	Functional description
GaCIPK6A1	WUN-motif	AAATTTCTT	760	9	-	Nicotiana glutinosa
GaCIPK6A1	AT-rich element	ATAGAAATCAA	1603	10	-	Glycine max	binding site of AT-rich DNA binding protein (ATBP-1)
GaCIPK6A1	MYB-like sequence	TAACCA	265	6	-	Arabidopsis thaliana
GaCIPK6A1	MYB-like sequence	TAACCA	407	6	+	Arabidopsis thaliana
GaCIPK6A1	Myc	TCTCTTA	946	7	+	Arabidopsis thaliana
GaCIPK6A1	TGACG-motif	TGACG	183	5	-	Hordeum vulgare	cis-acting regulatory element involved in the MeJA-responsiveness
GaCIPK6A1	TGACG-motif	TGACG	458	5	+	Hordeum vulgare	cis-acting regulatory element involved in the MeJA-responsiveness
GaCIPK6A1	MRE	AACCTAA	268	7	-	Petroselinum crispum	MYB binding site involved in light responsiveness
GaCIPK6A1	chs-CMA1a	TTACTTAA	1363	8	+	Daucus carota	part of a light responsive element
GaCIPK6A1	GT1-motif	GGTTAA	271	6	+	Arabidopsis thaliana	light responsive element
GaCIPK6A1	GT1-motif	GGTTAA	294	6	-	Arabidopsis thaliana	light responsive element
GaCIPK6A1	GT1-motif	GGTTAA	304	6	-	Arabidopsis thaliana	light responsive element
GaCIPK6A1	GT1-motif	GGTTAA	406	6	-	Arabidopsis thaliana	light responsive element
GaCIPK6A1	Box 4	ATTAAT	433	6	+	Petroselinum crispum	part of a conserved DNA module involved in light responsiveness
GaCIPK6A1	Box 4	ATTAAT	695	6	+	Petroselinum crispum	part of a conserved DNA module involved in light responsiveness
GaCIPK6A1	Box 4	ATTAAT	1199	6	-	Petroselinum crispum	part of a conserved DNA module involved in light responsiveness
GaCIPK6A1	Box 4	ATTAAT	1672	6	-	Petroselinum crispum	part of a conserved DNA module involved in light responsiveness
GaCIPK6A1	Box 4	ATTAAT	1719	6	-	Petroselinum crispum	part of a conserved DNA module involved in light responsiveness
GaCIPK6A1	Box 4	ATTAAT	1807	6	-	Petroselinum crispum	part of a conserved DNA module involved in light responsiveness
GaCIPK6A1	GATA-motif	AAGGATAAGG	1376	9	-	Solanum tuberosum	part of a light responsive element
GaCIPK6A1	CGTCA-motif	CGTCA	183	5	+	Hordeum vulgare	cis-acting regulatory element involved in the MeJA-responsiveness
GaCIPK6A1	CGTCA-motif	CGTCA	458	5	-	Hordeum vulgare	cis-acting regulatory element involved in the MeJA-responsiveness
GaCIPK6A1	ABRE	CACGTG	1473	6	-	Arabidopsis thaliana	cis-acting element involved in the abscisic acid responsiveness
GaCIPK6A1	ABRE	ACGTG	1474	5	+	Arabidopsis thaliana	cis-acting element involved in the abscisic acid responsiveness
GaCIPK6A1	G-Box	CACGTG	1473	6	-	Pisum sativum	cis-acting regulatory element involved in light responsiveness
GaCIPK6A1	Unnamed__4	CTCC	7	4	-	Petroselinum hortense
GaCIPK6A1	Unnamed__4	CTCC	1107	4	-	Petroselinum hortense
GaCIPK6A1	Unnamed__4	CTCC	1457	4	+	Petroselinum hortense
GaCIPK6A1	Unnamed__4	CTCC	1997	4	-	Petroselinum hortense
GaCIPK6A1	HD-Zip 3	GTAAT(G/C)ATTAC	1405	9.5	-	Arabidopsis thaliana	protein binding site
GaCIPK6A1	GCN4_motif	TGAGTCA	806	7	+	Oryza sativa	cis-regulatory element involved in endosperm expression
GaCIPK6A1	P-box	CCTTTTG	197	7	+	Oryza sativa	gibberellin-responsive element
GaCIPK6A1	AE-box	AGAAACTT	677	8	+	Arabidopsis thaliana	part of a module for light response
GaCIPK6A1	I-box	gGATAAGGTG	1374	9	-	Zea mays	part of a light responsive element
GaCIPK6A1	Unnamed__2	AACCTAACCT	265	9	-	Petroselinum hortense
GaCIPK6A1	Unnamed__1	CGTGG	263	5	+	Zea mays
GaCIPK6A1	AT~TATA-box	TATATA	446	6	+	Arabidopsis thaliana
GaCIPK6A1	AT~TATA-box	TATATA	448	6	+	Arabidopsis thaliana
GaCIPK6A1	AT~TATA-box	TATATA	1068	6	-	Arabidopsis thaliana
GaCIPK6A1	AT~TATA-box	TATATA	1164	6	-	Arabidopsis thaliana
GaCIPK6A1	AT~TATA-box	TATATA	1166	6	-	Arabidopsis thaliana
GaCIPK6A1	AT~TATA-box	TATATAAA	1180	8	-	Arabidopsis thaliana
GaCIPK6A1	AT~TATA-box	TATATA	1182	6	-	Arabidopsis thaliana
GaCIPK6A1	AT~TATA-box	TATATA	1205	6	-	Arabidopsis thaliana
GaCIPK6A1	AT~TATA-box	TATATAAA	1735	8	-	Arabidopsis thaliana
GaCIPK6A1	AT~TATA-box	TATATA	1737	6	-	Arabidopsis thaliana
GaCIPK6A1	MYB	TAACCA	265	6	-	Arabidopsis thaliana
GaCIPK6A1	MYB	TAACCA	407	6	+	Arabidopsis thaliana
GaCIPK6A1	TATA-box	TACAAAA	199	7	-	Oryza sativa	core promoter element around -30 of transcription start
GaCIPK6A1	TATA-box	ATTATA	235	6	+	Brassica napus	core promoter element around -30 of transcription start
GaCIPK6A1	TATA-box	TATAA	236	5	-	Arabidopsis thaliana	core promoter element around -30 of transcription start
GaCIPK6A1	TATA-box	TATA	237	4	+	Arabidopsis thaliana	core promoter element around -30 of transcription start
GaCIPK6A1	TATA-box	ATATAT	313	6	+	Brassica napus	core promoter element around -30 of transcription start
GaCIPK6A1	TATA-box	TATA	314	4	+	Arabidopsis thaliana	core promoter element around -30 of transcription start
GaCIPK6A1	TATA-box	ATATAA	385	6	+	Brassica oleracea	core promoter element around -30 of transcription start
GaCIPK6A1	TATA-box	TATA	386	4	+	Arabidopsis thaliana	core promoter element around -30 of transcription start
GaCIPK6A1	TATA-box	TATAAAA	427	7	-	Pisum sativum	core promoter element around -30 of transcription start
GaCIPK6A1	TATA-box	TATAAA	428	6	-	Helianthus annuus	core promoter element around -30 of transcription start
GaCIPK6A1	TATA-box	TATAA	429	5	-	Arabidopsis thaliana	core promoter element around -30 of transcription start
GaCIPK6A1	TATA-box	TATA	430	4	+	Arabidopsis thaliana	core promoter element around -30 of transcription start
GaCIPK6A1	TATA-box	TATATAA	445	7	-	Arabidopsis thaliana	core promoter element around -30 of transcription start
GaCIPK6A1	TATA-box	TATATA	446	6	+	Arabidopsis thaliana	core promoter element around -30 of transcription start
GaCIPK6A1	TATA-box	ATATAT	447	6	+	Brassica napus	core promoter element around -30 of transcription start
GaCIPK6A1	TATA-box	TATATA	448	6	+	Arabidopsis thaliana	core promoter element around -30 of transcription start
GaCIPK6A1	TATA-box	ATATAA	449	6	+	Brassica oleracea	core promoter element around -30 of transcription start
GaCIPK6A1	TATA-box	TATA	450	4	+	Arabidopsis thaliana	core promoter element around -30 of transcription start
GaCIPK6A1	TATA-box	TAAAGATT	485	8	-	Arabidopsis thaliana	core promoter element around -30 of transcription start
GaCIPK6A1	TATA-box	TATTTAAA	502	8	+	Arabidopsis thaliana	core promoter element around -30 of transcription start
GaCIPK6A1	TATA-box	TATA	568	4	+	Arabidopsis thaliana	core promoter element around -30 of transcription start
GaCIPK6A1	TATA-box	TATA	627	4	+	Arabidopsis thaliana	core promoter element around -30 of transcription start
GaCIPK6A1	TATA-box	TATA	674	4	+	Arabidopsis thaliana	core promoter element around -30 of transcription start
GaCIPK6A1	TATA-box	ATATAA	883	6	+	Brassica oleracea	core promoter element around -30 of transcription start
GaCIPK6A1	TATA-box	TATA	884	4	+	Arabidopsis thaliana	core promoter element around -30 of transcription start
GaCIPK6A1	TATA-box	ATTATA	1033	6	+	Brassica napus	core promoter element around -30 of transcription start
GaCIPK6A1	TATA-box	TATAA	1034	5	-	Arabidopsis thaliana	core promoter element around -30 of transcription start
GaCIPK6A1	TATA-box	TATA	1035	4	-	Arabidopsis thaliana	core promoter element around -30 of transcription start
GaCIPK6A1	TATA-box	ATATAT	1067	6	-	Brassica napus	core promoter element around -30 of transcription start
GaCIPK6A1	TATA-box	TATATA	1068	6	-	Arabidopsis thaliana	core promoter element around -30 of transcription start
GaCIPK6A1	TATA-box	ATATAA	1069	6	+	Brassica oleracea	core promoter element around -30 of transcription start
GaCIPK6A1	TATA-box	TATA	1070	4	-	Arabidopsis thaliana	core promoter element around -30 of transcription start
GaCIPK6A1	TATA-box	ATATAT	1163	6	-	Brassica napus	core promoter element around -30 of transcription start
GaCIPK6A1	TATA-box	TATATA	1164	6	-	Arabidopsis thaliana	core promoter element around -30 of transcription start
GaCIPK6A1	TATA-box	ATATAT	1165	6	-	Brassica napus	core promoter element around -30 of transcription start
GaCIPK6A1	TATA-box	TATATA	1166	6	-	Arabidopsis thaliana	core promoter element around -30 of transcription start
GaCIPK6A1	TATA-box	ATATAA	1167	6	+	Brassica oleracea	core promoter element around -30 of transcription start
GaCIPK6A1	TATA-box	TATA	1168	4	-	Arabidopsis thaliana	core promoter element around -30 of transcription start
GaCIPK6A1	TATA-box	taTATAAAtc	1178	9	-	Arabidopsis thaliana	core promoter element around -30 of transcription start
GaCIPK6A1	TATA-box	TATAAAT	1179	7	-	Brassica juncea	core promoter element around -30 of transcription start
GaCIPK6A1	TATA-box	TATAAA	1180	6	-	Helianthus annuus	core promoter element around -30 of transcription start
GaCIPK6A1	TATA-box	TATATAA	1181	7	-	Arabidopsis thaliana	core promoter element around -30 of transcription start
GaCIPK6A1	TATA-box	TATATA	1182	6	-	Arabidopsis thaliana	core promoter element around -30 of transcription start
GaCIPK6A1	TATA-box	TATA	1184	4	-	Arabidopsis thaliana	core promoter element around -30 of transcription start
GaCIPK6A1	TATA-box	ATTATA	1203	6	+	Brassica napus	core promoter element around -30 of transcription start
GaCIPK6A1	TATA-box	TATATAA	1204	7	-	Arabidopsis thaliana	core promoter element around -30 of transcription start
GaCIPK6A1	TATA-box	TATATA	1205	6	-	Arabidopsis thaliana	core promoter element around -30 of transcription start
GaCIPK6A1	TATA-box	TATA	1207	4	-	Arabidopsis thaliana	core promoter element around -30 of transcription start
GaCIPK6A1	TATA-box	ATATAA	1324	6	+	Brassica oleracea	core promoter element around -30 of transcription start
GaCIPK6A1	TATA-box	TATA	1325	4	-	Arabidopsis thaliana	core promoter element around -30 of transcription start
GaCIPK6A1	TATA-box	taTATAAAtc	1733	9	-	Arabidopsis thaliana	core promoter element around -30 of transcription start
GaCIPK6A1	TATA-box	TATAAAT	1734	7	-	Brassica juncea	core promoter element around -30 of transcription start
GaCIPK6A1	TATA-box	TATAAA	1735	6	-	Helianthus annuus	core promoter element around -30 of transcription start
GaCIPK6A1	TATA-box	TATATAA	1736	7	-	Arabidopsis thaliana	core promoter element around -30 of transcription start
GaCIPK6A1	TATA-box	TATATA	1737	6	-	Arabidopsis thaliana	core promoter element around -30 of transcription start
GaCIPK6A1	TATA-box	ATATAA	1738	6	+	Brassica oleracea	core promoter element around -30 of transcription start
GaCIPK6A1	TATA-box	TATA	1739	4	-	Arabidopsis thaliana	core promoter element around -30 of transcription start
GaCIPK6A1	TATA-box	TATA	1906	4	-	Arabidopsis thaliana	core promoter element around -30 of transcription start
GaCIPK6A1	TATA-box	TATACA	1931	6	-	Helianthus annuus	core promoter element around -30 of transcription start
GaCIPK6A1	TATA-box	TATA	1933	4	-	Arabidopsis thaliana	core promoter element around -30 of transcription start
GaCIPK6A1	TATA-box	ATATAA	1968	6	+	Brassica oleracea	core promoter element around -30 of transcription start
GaCIPK6A1	TATA-box	TATA	1969	4	-	Arabidopsis thaliana	core promoter element around -30 of transcription start
GaCIPK6A1	as-1	TGACG	183	5	-	Arabidopsis thaliana
GaCIPK6A1	as-1	TGACG	458	5	+	Arabidopsis thaliana
GaCIPK6A1	circadian	CAAAGATATC	1590	9	+	Lycopersicon esculentum	cis-acting regulatory element involved in circadian control
GaCIPK6A1	TCT-motif	TCTTAC	948	6	+	Arabidopsis thaliana	part of a light responsive element
GaCIPK6A1	TCT-motif	TCTTAC	1569	6	+	Arabidopsis thaliana	part of a light responsive element
GaCIPK6A1		motif_sequence	46	4	+	organism	short_function
GaCIPK6A1		motif_sequence	530	4	+	organism	short_function
GaCIPK6A1		motif_sequence	855	4	+	organism	short_function
GaCIPK6A1		motif_sequence	1462	4	+	organism	short_function
GaCIPK6A1		motif_sequence	1546	4	-	organism	short_function
GaCIPK6A1		motif_sequence	1892	4	-	organism	short_function
GaCIPK6A1	ERE	ATTTTAAA	1010	8	-	Nicotiana glutinos
GaCIPK6A1	ERE	ATTTTAAA	1172	8	+	Nicotiana glutinos
GaCIPK6A1	ERE	ATTTTAAA	1555	8	+	Nicotiana glutinos
GaCIPK6A1	TATA	TATAAAAT	426	8	-	Arabidopsis thaliana
GaCIPK6A1	TATA	TATAAAAT	1035	8	+	Arabidopsis thaliana
GaCIPK6A1	AT1-motif	AATTATTTTTTATT	415	13	-	Solanum tuberosum	part of a light responsive module
GaCIPK6A1	AT1-motif	AATTATTTTTTATT	978	13	-	Solanum tuberosum	part of a light responsive module
GaCIPK6A1	CAAT-box	CCAAT	43	5	+	Arabidopsis thaliana	common cis-acting element in promoter and enhancer regions
GaCIPK6A1	CAAT-box	CAAT	44	4	+	Nicotiana glutinosa
GaCIPK6A1	CAAT-box	CCAAT	64	5	-	Arabidopsis thaliana	common cis-acting element in promoter and enhancer regions
GaCIPK6A1	CAAT-box	CAAT	178	4	+	Nicotiana glutinosa
GaCIPK6A1	CAAT-box	CAAT	278	4	-	Nicotiana glutinosa
GaCIPK6A1	CAAT-box	CCCAATTT	298	8	+	Arabidopsis thaliana	common cis-acting element in promoter and enhancer regions
GaCIPK6A1	CAAT-box	CCAAT	299	5	+	Arabidopsis thaliana	common cis-acting element in promoter and enhancer regions
GaCIPK6A1	CAAT-box	CAAT	300	4	+	Nicotiana glutinosa
GaCIPK6A1	CAAT-box	CAAT	333	4	-	Nicotiana glutinosa
GaCIPK6A1	CAAT-box	CAAT	383	4	+	Nicotiana glutinosa
GaCIPK6A1	CAAT-box	CAAT	509	4	-	Nicotiana glutinosa
GaCIPK6A1	CAAT-box	CAAT	514	4	-	Nicotiana glutinosa
GaCIPK6A1	CAAT-box	CAAT	521	4	+	Nicotiana glutinosa
GaCIPK6A1	CAAT-box	CAAAT	540	5	+	Pisum sativum	common cis-acting element in promoter and enhancer regions
GaCIPK6A1	CAAT-box	CAAT	553	4	-	Nicotiana glutinosa
GaCIPK6A1	CAAT-box	CAAT	583	4	+	Nicotiana glutinosa
GaCIPK6A1	CAAT-box	CAAAT	653	5	-	Pisum sativum	common cis-acting element in promoter and enhancer regions
GaCIPK6A1	CAAT-box	CAAAT	765	5	-	Pisum sativum	common cis-acting element in promoter and enhancer regions
GaCIPK6A1	CAAT-box	CAAT	782	4	-	Nicotiana glutinosa
GaCIPK6A1	CAAT-box	CAAT	787	4	-	Nicotiana glutinosa
GaCIPK6A1	CAAT-box	CAAT	860	4	+	Nicotiana glutinosa
GaCIPK6A1	CAAT-box	CAAAT	862	5	-	Pisum sativum	common cis-acting element in promoter and enhancer regions
GaCIPK6A1	CAAT-box	CAAT	874	4	+	Nicotiana glutinosa
GaCIPK6A1	CAAT-box	CAAT	892	4	-	Nicotiana glutinosa
GaCIPK6A1	CAAT-box	AGCTCAATTTCA	928	11	-	Daucus carota	common cis-acting element in promoter and enhancer regions
GaCIPK6A1	CAAT-box	CAAT	932	4	-	Nicotiana glutinosa
GaCIPK6A1	CAAT-box	CAAAT	938	5	+	Pisum sativum	common cis-acting element in promoter and enhancer regions
GaCIPK6A1	CAAT-box	CAAT	953	4	+	Nicotiana glutinosa
GaCIPK6A1	CAAT-box	CAAAT	1084	5	+	Pisum sativum	common cis-acting element in promoter and enhancer regions
GaCIPK6A1	CAAT-box	CAAT	1096	4	+	Nicotiana glutinosa
GaCIPK6A1	CAAT-box	CAAAT	1160	5	+	Pisum sativum	common cis-acting element in promoter and enhancer regions
GaCIPK6A1	CAAT-box	CAAT	1255	4	+	Nicotiana glutinosa
GaCIPK6A1	CAAT-box	CAAAT	1312	5	+	Pisum sativum	common cis-acting element in promoter and enhancer regions
GaCIPK6A1	CAAT-box	CCAAT	1459	5	+	Arabidopsis thaliana	common cis-acting element in promoter and enhancer regions
GaCIPK6A1	CAAT-box	CAAT	1460	4	+	Nicotiana glutinosa
GaCIPK6A1	CAAT-box	CAAT	1533	4	+	Nicotiana glutinosa
GaCIPK6A1	CAAT-box	CAAT	1732	4	+	Nicotiana glutinosa
GaCIPK6A1	CAAT-box	CAAAT	1790	5	+	Pisum sativum	common cis-acting element in promoter and enhancer regions
GaCIPK6A1	CAAT-box	CAAT	1805	4	+	Nicotiana glutinosa
GaCIPK6A1	CAAT-box	CAAT	1811	4	-	Nicotiana glutinosa
GaCIPK6A1	CAAT-box	CAAT	1833	4	+	Nicotiana glutinosa
GaCIPK6A1	CAAT-box	CAAT	1840	4	-	Nicotiana glutinosa
GaCIPK6A1	CAAT-box	CAAAT	1852	5	+	Pisum sativum	common cis-acting element in promoter and enhancer regions
GaCIPK6A1	CAAT-box	CAAT	1855	4	-	Nicotiana glutinosa
GaCIPK6A1	CAAT-box	CAAT	1923	4	+	Nicotiana glutinosa
GaCIPK6A1	CAAT-box	CAAT	1981	4	+	Nicotiana glutinosa
GaCIPK6A1	CAAT-box	CAAAT	1993	5	-	Pisum sativum	common cis-acting element in promoter and enhancer regions
GaCIPK6A1	G-box	CACGAC	261	6	-	Zea mays	cis-acting regulatory element involved in light responsiveness
GaCIPK6A1	G-box	ACACGTGT	1472	8	-	Brassica napus	cis-acting regulatory element involved in light responsiveness
GaCIPK6A1	G-box	CACGTG	1473	6	-	Arabidopsis thaliana	cis-acting regulatory element involved in light responsiveness
GaCIPK6A2	Myb	TAACTG	82	6	-	Arabidopsis thaliana
GaCIPK6A2	Myb	CAACTG	540	6	+	Arabidopsis thaliana
GaCIPK6A2	Myb	CAACTG	1484	6	+	Arabidopsis thaliana
GaCIPK6A2	MBS	CAACTG	540	6	+	Arabidopsis thaliana	MYB binding site involved in drought-inducibility
GaCIPK6A2	MBS	CAACTG	1484	6	+	Arabidopsis thaliana	MYB binding site involved in drought-inducibility
GaCIPK6A2	WRE3	CCACCT	682	6	-	Pisum sativum
GaCIPK6A2	Unnamed__2	AACCTAACCT	305	9	-	Petroselinum hortense
GaCIPK6A2	AT~TATA-box	TATATA	314	6	+	Arabidopsis thaliana
GaCIPK6A2	AT~TATA-box	TATATA	406	6	+	Arabidopsis thaliana
GaCIPK6A2	AT~TATA-box	TATATA	763	6	+	Arabidopsis thaliana
GaCIPK6A2	MYB	TAACCA	262	6	+	Arabidopsis thaliana
GaCIPK6A2	MYB	TAACCA	514	6	-	Arabidopsis thaliana
GaCIPK6A2	MYB	CAACCA	710	6	+	Arabidopsis thaliana
GaCIPK6A2	MYB	TAACCA	759	6	-	Arabidopsis thaliana
GaCIPK6A2	TATA-box	TATAA	10	5	-	Arabidopsis thaliana	core promoter element around -30 of transcription start
GaCIPK6A2	TATA-box	TATA	11	4	+	Arabidopsis thaliana	core promoter element around -30 of transcription start
GaCIPK6A2	TATA-box	TATA	25	4	+	Arabidopsis thaliana	core promoter element around -30 of transcription start
GaCIPK6A2	TATA-box	ATATAA	259	6	+	Brassica oleracea	core promoter element around -30 of transcription start
GaCIPK6A2	TATA-box	TATA	260	4	+	Arabidopsis thaliana	core promoter element around -30 of transcription start
GaCIPK6A2	TATA-box	TATA	294	4	+	Arabidopsis thaliana	core promoter element around -30 of transcription start
GaCIPK6A2	TATA-box	TATATAA	313	7	-	Arabidopsis thaliana	core promoter element around -30 of transcription start
GaCIPK6A2	TATA-box	TATATA	314	6	+	Arabidopsis thaliana	core promoter element around -30 of transcription start
GaCIPK6A2	TATA-box	ATATAA	315	6	+	Brassica oleracea	core promoter element around -30 of transcription start
GaCIPK6A2	TATA-box	TATA	316	4	+	Arabidopsis thaliana	core promoter element around -30 of transcription start
GaCIPK6A2	TATA-box	ATATAA	320	6	+	Brassica oleracea	core promoter element around -30 of transcription start
GaCIPK6A2	TATA-box	TATA	321	4	+	Arabidopsis thaliana	core promoter element around -30 of transcription start
GaCIPK6A2	TATA-box	ATATAT	405	6	+	Brassica napus	core promoter element around -30 of transcription start
GaCIPK6A2	TATA-box	TATATA	406	6	+	Arabidopsis thaliana	core promoter element around -30 of transcription start
GaCIPK6A2	TATA-box	TATA	408	4	+	Arabidopsis thaliana	core promoter element around -30 of transcription start
GaCIPK6A2	TATA-box	TATATAA	762	7	-	Arabidopsis thaliana	core promoter element around -30 of transcription start
GaCIPK6A2	TATA-box	TATATA	763	6	+	Arabidopsis thaliana	core promoter element around -30 of transcription start
GaCIPK6A2	TATA-box	TATA	765	4	+	Arabidopsis thaliana	core promoter element around -30 of transcription start
GaCIPK6A2	TATA-box	TATA	1287	4	-	Arabidopsis thaliana	core promoter element around -30 of transcription start
GaCIPK6A2	TATA-box	ATTATA	1454	6	+	Brassica napus	core promoter element around -30 of transcription start
GaCIPK6A2	TATA-box	TATAA	1455	5	-	Arabidopsis thaliana	core promoter element around -30 of transcription start
GaCIPK6A2	TATA-box	TATA	1456	4	-	Arabidopsis thaliana	core promoter element around -30 of transcription start
GaCIPK6A2	TATA-box	ATATAT	1539	6	-	Brassica napus	core promoter element around -30 of transcription start
GaCIPK6A2	TATA-box	TATA	1540	4	-	Arabidopsis thaliana	core promoter element around -30 of transcription start
GaCIPK6A2	TATA-box	ATATAA	1725	6	+	Brassica oleracea	core promoter element around -30 of transcription start
GaCIPK6A2	TATA-box	TATA	1726	4	-	Arabidopsis thaliana	core promoter element around -30 of transcription start
GaCIPK6A2	STRE	AGGGG	645	5	+	Arabidopsis thaliana
GaCIPK6A2	STRE	AGGGG	893	5	-	Arabidopsis thaliana
GaCIPK6A2	STRE	AGGGG	1358	5	+	Arabidopsis thaliana
GaCIPK6A2	STRE	AGGGG	1368	5	+	Arabidopsis thaliana
GaCIPK6A2	STRE	AGGGG	1551	5	-	Arabidopsis thaliana
GaCIPK6A2	GC-motif	CCCCCG	1281	6	-	Zea mays	enhancer-like element involved in anoxic specific inducibility
GaCIPK6A2	Gap-box	CAAATGAA(A/G)A	870	9.5	-	Arabidopsis thaliana	part of a light responsive element
GaCIPK6A2	TCT-motif	TCTTAC	1702	6	-	Arabidopsis thaliana	part of a light responsive element
GaCIPK6A2	MYB recognition site	CCGTTG	1278	6	-	Arabidopsis thaliana
GaCIPK6A2		motif_sequence	671	4	+	organism	short_function
GaCIPK6A2		motif_sequence	734	4	+	organism	short_function
GaCIPK6A2		motif_sequence	863	4	-	organism	short_function
GaCIPK6A2		motif_sequence	992	4	-	organism	short_function
GaCIPK6A2		motif_sequence	1023	4	-	organism	short_function
GaCIPK6A2		motif_sequence	1324	4	-	organism	short_function
GaCIPK6A2		motif_sequence	1362	4	-	organism	short_function
GaCIPK6A2		motif_sequence	1721	4	-	organism	short_function
GaCIPK6A2		motif_sequence	1924	4	-	organism	short_function
GaCIPK6A2		motif_sequence	1988	4	-	organism	short_function
GaCIPK6A2	CTAG-motif	ACTAGCAGAA	1802	9	+	Avena sativa
GaCIPK6A2	ERE	ATTTTAAA	121	8	+	Nicotiana glutinos
GaCIPK6A2	ERE	ATTTCATA	585	8	-	Nicotiana glutinos
GaCIPK6A2	chs-Unit 1 m1	ACCTAACCCGC	66	10	-	Hordeum vulgare	part of a light responsive element
GaCIPK6A2	CAAT-box	CAAT	22	4	+	Nicotiana glutinosa
GaCIPK6A2	CAAT-box	CAAT	257	4	+	Nicotiana glutinosa
GaCIPK6A2	CAAT-box	CCAAT	276	5	-	Arabidopsis thaliana	common cis-acting element in promoter and enhancer regions
GaCIPK6A2	CAAT-box	CAAT	357	4	+	Nicotiana glutinosa
GaCIPK6A2	CAAT-box	CAAT	508	4	+	Nicotiana glutinosa
GaCIPK6A2	CAAT-box	CCAAT	512	5	-	Arabidopsis thaliana	common cis-acting element in promoter and enhancer regions
GaCIPK6A2	CAAT-box	CAAT	566	4	+	Nicotiana glutinosa
GaCIPK6A2	CAAT-box	CCAAT	612	5	-	Arabidopsis thaliana	common cis-acting element in promoter and enhancer regions
GaCIPK6A2	CAAT-box	CCAAT	655	5	+	Arabidopsis thaliana	common cis-acting element in promoter and enhancer regions
GaCIPK6A2	CAAT-box	CAAT	656	4	+	Nicotiana glutinosa
GaCIPK6A2	CAAT-box	CAAAT	658	5	-	Pisum sativum	common cis-acting element in promoter and enhancer regions
GaCIPK6A2	CAAT-box	CAAAT	714	5	+	Pisum sativum	common cis-acting element in promoter and enhancer regions
GaCIPK6A2	CAAT-box	CAAT	717	4	-	Nicotiana glutinosa
GaCIPK6A2	CAAT-box	CAAAT	850	5	+	Pisum sativum	common cis-acting element in promoter and enhancer regions
GaCIPK6A2	CAAT-box	CAAAT	875	5	-	Pisum sativum	common cis-acting element in promoter and enhancer regions
GaCIPK6A2	CAAT-box	CAAT	943	4	-	Nicotiana glutinosa
GaCIPK6A2	CAAT-box	CAAAT	948	5	+	Pisum sativum	common cis-acting element in promoter and enhancer regions
GaCIPK6A2	CAAT-box	CAAAT	957	5	-	Pisum sativum	common cis-acting element in promoter and enhancer regions
GaCIPK6A2	CAAT-box	CAAT	1011	4	-	Nicotiana glutinosa
GaCIPK6A2	CAAT-box	CAAT	1027	4	-	Nicotiana glutinosa
GaCIPK6A2	CAAT-box	CAAAT	1166	5	+	Pisum sativum	common cis-acting element in promoter and enhancer regions
GaCIPK6A2	CAAT-box	CCAAT	1183	5	-	Arabidopsis thaliana	common cis-acting element in promoter and enhancer regions
GaCIPK6A2	CAAT-box	CAAT	1292	4	+	Nicotiana glutinosa
GaCIPK6A2	CAAT-box	CAAT	1333	4	+	Nicotiana glutinosa
GaCIPK6A2	CAAT-box	CAAAT	1419	5	+	Pisum sativum	common cis-acting element in promoter and enhancer regions
GaCIPK6A2	CAAT-box	CCAAT	1422	5	-	Arabidopsis thaliana	common cis-acting element in promoter and enhancer regions
GaCIPK6A2	CAAT-box	CCAAT	1474	5	+	Arabidopsis thaliana	common cis-acting element in promoter and enhancer regions
GaCIPK6A2	CAAT-box	CAAT	1475	4	+	Nicotiana glutinosa
GaCIPK6A2	CAAT-box	CAAT	1504	4	+	Nicotiana glutinosa
GaCIPK6A2	CAAT-box	CAAT	1509	4	-	Nicotiana glutinosa
GaCIPK6A2	CAAT-box	CAAT	1520	4	+	Nicotiana glutinosa
GaCIPK6A2	CAAT-box	CAAT	1572	4	+	Nicotiana glutinosa
GaCIPK6A2	CAAT-box	CAAT	1574	4	-	Nicotiana glutinosa
GaCIPK6A2	CAAT-box	CAAT	1582	4	-	Nicotiana glutinosa
GaCIPK6A2	CAAT-box	CAAAT	1586	5	-	Pisum sativum	common cis-acting element in promoter and enhancer regions
GaCIPK6A2	CAAT-box	CAAAT	1599	5	+	Pisum sativum	common cis-acting element in promoter and enhancer regions
GaCIPK6A2	CAAT-box	CAAT	1709	4	-	Nicotiana glutinosa
GaCIPK6A2	CAAT-box	CAAT	1736	4	-	Nicotiana glutinosa
GaCIPK6A2	CAAT-box	CCAAT	1833	5	-	Arabidopsis thaliana	common cis-acting element in promoter and enhancer regions
GaCIPK6A2	CAAT-box	CAAT	1857	4	+	Nicotiana glutinosa
GaCIPK6A2	CAAT-box	CAAT	1956	4	+	Nicotiana glutinosa
GaCIPK6A2	CAAT-box	CAAT	1978	4	+	Nicotiana glutinosa
GaCIPK6A2	G-box	TAAACGTG	323	8	+	Brassica oleracea	cis-acting regulatory element involved in light responsiveness
GaCIPK6A2	GA-motif	ATAGATAA	996	8	+	Arabidopsis thaliana	part of a light responsive element
GaCIPK6A2	CCGTCC-box	CCGTCC	1796	6	+	Petroselinum hortense
GaCIPK6A2	CCAAT-box	CAACGG	1278	6	+	Hordeum vulgare	MYBHv1 binding site
GaCIPK6A2	TGA-element	AACGAC	1910	6	+	Brassica oleracea	auxin-responsive element
GaCIPK6A2	Myc	TCTCTTA	393	7	-	Arabidopsis thaliana
GaCIPK6A2	MYB-like sequence	TAACCA	262	6	+	Arabidopsis thaliana
GaCIPK6A2	MYB-like sequence	TAACCA	514	6	-	Arabidopsis thaliana
GaCIPK6A2	MYB-like sequence	TAACCA	759	6	-	Arabidopsis thaliana
GaCIPK6A2	MRE	AACCTAA	308	7	-	Petroselinum crispum	MYB binding site involved in light responsiveness
GaCIPK6A2	MRE	AACCTAA	1039	7	+	Petroselinum crispum	MYB binding site involved in light responsiveness
GaCIPK6A2	ARE	AAACCA	1151	6	+	Zea mays	cis-acting regulatory element essential for the anaerobic induction
GaCIPK6A2	ARE	AAACCA	1444	6	+	Zea mays	cis-acting regulatory element essential for the anaerobic induction
GaCIPK6A2	ARE	AAACCA	1471	6	+	Zea mays	cis-acting regulatory element essential for the anaerobic induction
GaCIPK6A2	ARE	AAACCA	1940	6	-	Zea mays	cis-acting regulatory element essential for the anaerobic induction
GaCIPK6A2	GT1-motif	GGTTAAT	552	7	+	Avena sativa	light responsive element
GaCIPK6A2	GT1-motif	GGTTAA	1213	6	+	Arabidopsis thaliana	light responsive element
GaCIPK6A2	CCGTCC motif	CCGTCC	1796	6	+	Nicotiana tabacum
GaCIPK6A2	G-Box	CACGTT	325	6	-	Pisum sativum	cis-acting regulatory element involved in light responsiveness
GaCIPK6A2	G-Box	TCCACATGGCA	1084	10	+	Triticum aestivum	cis-acting regulatory element involved in light responsiveness
GaCIPK6A2	ABRE	ACGTG	326	5	+	Arabidopsis thaliana	cis-acting element involved in the abscisic acid responsiveness
GaCIPK6A2	MYC	CATGTG	670	6	+	Arabidopsis thaliana
GaCIPK6A2	MYC	CATTTG	874	6	+	Arabidopsis thaliana
GaCIPK6A2	MYC	CAATTG	1572	6	-	Arabidopsis thaliana
GaCIPK6A2	Unnamed__4	CTCC	422	4	-	Petroselinum hortense
GaCIPK6A2	Unnamed__4	CTCC	692	4	-	Petroselinum hortense
GaCIPK6A2	Unnamed__4	CTCC	771	4	+	Petroselinum hortense
GaCIPK6A2	Unnamed__4	CTCC	992	4	-	Petroselinum hortense
GaCIPK6A2	Unnamed__4	CTCC	1324	4	-	Petroselinum hortense
GaCIPK6A2	Unnamed__4	CTCC	1562	4	+	Petroselinum hortense
GaCIPK6A2	Unnamed__4	CTCC	1718	4	-	Petroselinum hortense
GaCIPK6A2	A-box	CCGTCC	1796	6	+	Petroselinum crispum	cis-acting regulatory element
GaCIPK6A2	AE-box	AGAAACAA	379	8	-	Arabidopsis thaliana	part of a module for light response
GaCIPK6A2	3-AF1 binding site	TAAGAGAGGAA	393	10	+	Solanum tuberosum	light responsive element
GaCIPK6A2	HD-Zip 1	CAAT(A/T)ATTG	1504	8.5	-	Arabidopsis thaliana	element involved in differentiation of the palisade mesophyll cells
GaCIPK6A3	Unnamed__1	CGTGG	1477	5	+	Zea mays
GaCIPK6A3	Unnamed__1	CGTGG	1518	5	-	Zea mays
GaCIPK6A3	Unnamed__1	CGTGG	1583	5	-	Zea mays
GaCIPK6A3	WRE3	CCACCT	1113	6	-	Pisum sativum
GaCIPK6A3	I-box	GTATAAGGCC	1895	9	+	Larix laricina	part of a light responsive element
GaCIPK6A3	MBS	CAACTG	1508	6	+	Arabidopsis thaliana	MYB binding site involved in drought-inducibility
GaCIPK6A3	Myb	CAACTG	1508	6	+	Arabidopsis thaliana
GaCIPK6A3		motif_sequence	353	4	+	organism	short_function
GaCIPK6A3		motif_sequence	766	4	+	organism	short_function
GaCIPK6A3		motif_sequence	793	4	+	organism	short_function
GaCIPK6A3		motif_sequence	1601	4	+	organism	short_function
GaCIPK6A3		motif_sequence	1645	4	+	organism	short_function
GaCIPK6A3		motif_sequence	1663	4	-	organism	short_function
GaCIPK6A3		motif_sequence	1780	4	-	organism	short_function
GaCIPK6A3		motif_sequence	1799	4	+	organism	short_function
GaCIPK6A3		motif_sequence	1888	4	-	organism	short_function
GaCIPK6A3	STRE	AGGGG	783	5	+	Arabidopsis thaliana
GaCIPK6A3	TATA-box	ATATAT	7	6	+	Brassica napus	core promoter element around -30 of transcription start
GaCIPK6A3	TATA-box	TATA	8	4	+	Arabidopsis thaliana	core promoter element around -30 of transcription start
GaCIPK6A3	TATA-box	TATAAATA	37	8	-	Daucus carota	core promoter element around -30 of transcription start
GaCIPK6A3	TATA-box	TATAAAT	38	7	-	Brassica juncea	core promoter element around -30 of transcription start
GaCIPK6A3	TATA-box	TATAAA	39	6	-	Helianthus annuus	core promoter element around -30 of transcription start
GaCIPK6A3	TATA-box	TATAA	40	5	-	Arabidopsis thaliana	core promoter element around -30 of transcription start
GaCIPK6A3	TATA-box	TATA	41	4	+	Arabidopsis thaliana	core promoter element around -30 of transcription start
GaCIPK6A3	TATA-box	TATTTAAA	89	8	+	Arabidopsis thaliana	core promoter element around -30 of transcription start
GaCIPK6A3	TATA-box	TATA	131	4	+	Arabidopsis thaliana	core promoter element around -30 of transcription start
GaCIPK6A3	TATA-box	ATATAA	139	6	+	Brassica oleracea	core promoter element around -30 of transcription start
GaCIPK6A3	TATA-box	TATA	140	4	+	Arabidopsis thaliana	core promoter element around -30 of transcription start
GaCIPK6A3	TATA-box	TATTTAAA	189	8	+	Arabidopsis thaliana	core promoter element around -30 of transcription start
GaCIPK6A3	TATA-box	TATA	232	4	+	Arabidopsis thaliana	core promoter element around -30 of transcription start
GaCIPK6A3	TATA-box	TATACA	275	6	-	Helianthus annuus	core promoter element around -30 of transcription start
GaCIPK6A3	TATA-box	TATA	277	4	+	Arabidopsis thaliana	core promoter element around -30 of transcription start
GaCIPK6A3	TATA-box	TATTTAAA	279	8	+	Arabidopsis thaliana	core promoter element around -30 of transcription start
GaCIPK6A3	TATA-box	TATAAATA	313	8	-	Daucus carota	core promoter element around -30 of transcription start
GaCIPK6A3	TATA-box	TATAAAT	314	7	-	Brassica juncea	core promoter element around -30 of transcription start
GaCIPK6A3	TATA-box	TATAAA	315	6	-	Helianthus annuus	core promoter element around -30 of transcription start
GaCIPK6A3	TATA-box	TATAA	316	5	-	Arabidopsis thaliana	core promoter element around -30 of transcription start
GaCIPK6A3	TATA-box	TATA	317	4	+	Arabidopsis thaliana	core promoter element around -30 of transcription start
GaCIPK6A3	TATA-box	TATTTAAA	472	8	+	Arabidopsis thaliana	core promoter element around -30 of transcription start
GaCIPK6A3	TATA-box	TATTTAAA	474	8	-	Arabidopsis thaliana	core promoter element around -30 of transcription start
GaCIPK6A3	TATA-box	TATAA	541	5	-	Arabidopsis thaliana	core promoter element around -30 of transcription start
GaCIPK6A3	TATA-box	TATA	542	4	+	Arabidopsis thaliana	core promoter element around -30 of transcription start
GaCIPK6A3	TATA-box	TATATA	935	6	+	Arabidopsis thaliana	core promoter element around -30 of transcription start
GaCIPK6A3	TATA-box	TATA	937	4	+	Arabidopsis thaliana	core promoter element around -30 of transcription start
GaCIPK6A3	TATA-box	TATAAA	946	6	-	Helianthus annuus	core promoter element around -30 of transcription start
GaCIPK6A3	TATA-box	TATATAA	947	7	-	Arabidopsis thaliana	core promoter element around -30 of transcription start
GaCIPK6A3	TATA-box	TATATA	948	6	+	Arabidopsis thaliana	core promoter element around -30 of transcription start
GaCIPK6A3	TATA-box	ATATAT	949	6	+	Brassica napus	core promoter element around -30 of transcription start
GaCIPK6A3	TATA-box	TATATA	950	6	+	Arabidopsis thaliana	core promoter element around -30 of transcription start
GaCIPK6A3	TATA-box	ATATAT	951	6	+	Brassica napus	core promoter element around -30 of transcription start
GaCIPK6A3	TATA-box	TATA	952	4	+	Arabidopsis thaliana	core promoter element around -30 of transcription start
GaCIPK6A3	TATA-box	TATAAAT	974	7	-	Brassica juncea	core promoter element around -30 of transcription start
GaCIPK6A3	TATA-box	TATAAA	975	6	-	Helianthus annuus	core promoter element around -30 of transcription start
GaCIPK6A3	TATA-box	TATAA	976	5	-	Arabidopsis thaliana	core promoter element around -30 of transcription start
GaCIPK6A3	TATA-box	TATA	977	4	+	Arabidopsis thaliana	core promoter element around -30 of transcription start
GaCIPK6A3	TATA-box	TATATA	1009	6	-	Arabidopsis thaliana	core promoter element around -30 of transcription start
GaCIPK6A3	TATA-box	ATATAT	1010	6	-	Brassica napus	core promoter element around -30 of transcription start
GaCIPK6A3	TATA-box	TATATA	1011	6	-	Arabidopsis thaliana	core promoter element around -30 of transcription start
GaCIPK6A3	TATA-box	TATA	1013	4	-	Arabidopsis thaliana	core promoter element around -30 of transcription start
GaCIPK6A3	TATA-box	taTATAAAtc	1068	9	-	Arabidopsis thaliana	core promoter element around -30 of transcription start
GaCIPK6A3	TATA-box	TATATA	1072	6	-	Arabidopsis thaliana	core promoter element around -30 of transcription start
GaCIPK6A3	TATA-box	ATATAA	1073	6	+	Brassica oleracea	core promoter element around -30 of transcription start
GaCIPK6A3	TATA-box	TATA	1074	4	-	Arabidopsis thaliana	core promoter element around -30 of transcription start
GaCIPK6A3	TATA-box	TACAAAA	1086	7	-	Oryza sativa	core promoter element around -30 of transcription start
GaCIPK6A3	TATA-box	TATA	1104	4	-	Arabidopsis thaliana	core promoter element around -30 of transcription start
GaCIPK6A3	TATA-box	TATAAAA	1245	7	-	Pisum sativum	core promoter element around -30 of transcription start
GaCIPK6A3	TATA-box	TATAAA	1246	6	-	Helianthus annuus	core promoter element around -30 of transcription start
GaCIPK6A3	TATA-box	TATAA	1247	5	-	Arabidopsis thaliana	core promoter element around -30 of transcription start
GaCIPK6A3	TATA-box	TATA	1248	4	-	Arabidopsis thaliana	core promoter element around -30 of transcription start
GaCIPK6A3	TATA-box	ATTATA	1265	6	+	Brassica napus	core promoter element around -30 of transcription start
GaCIPK6A3	TATA-box	TATAA	1266	5	-	Arabidopsis thaliana	core promoter element around -30 of transcription start
GaCIPK6A3	TATA-box	TATA	1267	4	-	Arabidopsis thaliana	core promoter element around -30 of transcription start
GaCIPK6A3	TATA-box	ATATAT	1607	6	-	Brassica napus	core promoter element around -30 of transcription start
GaCIPK6A3	TATA-box	TATA	1608	4	-	Arabidopsis thaliana	core promoter element around -30 of transcription start
GaCIPK6A3	TATA-box	TATA	1651	4	-	Arabidopsis thaliana	core promoter element around -30 of transcription start
GaCIPK6A3	TATA-box	TATA	1682	4	-	Arabidopsis thaliana	core promoter element around -30 of transcription start
GaCIPK6A3	TATA-box	TACAAAA	1702	7	-	Oryza sativa	core promoter element around -30 of transcription start
GaCIPK6A3	TATA-box	ATATAA	1792	6	+	Brassica oleracea	core promoter element around -30 of transcription start
GaCIPK6A3	TATA-box	TATA	1793	4	-	Arabidopsis thaliana	core promoter element around -30 of transcription start
GaCIPK6A3	TATA-box	ATTATA	1858	6	+	Brassica napus	core promoter element around -30 of transcription start
GaCIPK6A3	TATA-box	TATAA	1859	5	-	Arabidopsis thaliana	core promoter element around -30 of transcription start
GaCIPK6A3	TATA-box	TATA	1860	4	-	Arabidopsis thaliana	core promoter element around -30 of transcription start
GaCIPK6A3	TATA-box	ccTATAAAaa	1878	9	+	Arabidopsis thaliana	core promoter element around -30 of transcription start
GaCIPK6A3	TATA-box	TATA	1896	4	-	Arabidopsis thaliana	core promoter element around -30 of transcription start
GaCIPK6A3	TATA-box	TATAAAT	1906	7	-	Brassica juncea	core promoter element around -30 of transcription start
GaCIPK6A3	TATA-box	TATAAA	1907	6	-	Helianthus annuus	core promoter element around -30 of transcription start
GaCIPK6A3	TATA-box	TATAA	1908	5	-	Arabidopsis thaliana	core promoter element around -30 of transcription start
GaCIPK6A3	TATA-box	TATA	1909	4	-	Arabidopsis thaliana	core promoter element around -30 of transcription start
GaCIPK6A3	TATA-box	TATACA	1964	6	-	Helianthus annuus	core promoter element around -30 of transcription start
GaCIPK6A3	TATA-box	TATA	1966	4	-	Arabidopsis thaliana	core promoter element around -30 of transcription start
GaCIPK6A3	as-1	TGACG	1474	5	+	Arabidopsis thaliana
GaCIPK6A3	O2-site	GTTGACGTGA	1146	9	+	Zea mays	cis-acting regulatory element involved in zein metabolism regulation
GaCIPK6A3	AT~TATA-box	TATATA	935	6	+	Arabidopsis thaliana
GaCIPK6A3	AT~TATA-box	TATATAAA	946	8	-	Arabidopsis thaliana
GaCIPK6A3	AT~TATA-box	TATATA	948	6	+	Arabidopsis thaliana
GaCIPK6A3	AT~TATA-box	TATATA	950	6	+	Arabidopsis thaliana
GaCIPK6A3	AT~TATA-box	TATATA	1009	6	-	Arabidopsis thaliana
GaCIPK6A3	AT~TATA-box	TATATA	1011	6	-	Arabidopsis thaliana
GaCIPK6A3	AT~TATA-box	TATATA	1072	6	-	Arabidopsis thaliana
GaCIPK6A3	AAGAA-motif	GAAAGAA	356	7	-	Avena sativa
GaCIPK6A3	AAGAA-motif	gGTAAAGAAA	1117	9	+	Avena sativa
GaCIPK6A3	TC-rich repeats	GTTTTCTTAC	1041	9	-	Nicotiana tabacum	cis-acting element involved in defense and stress responsiveness
GaCIPK6A3	ERE	ATTTTAAA	91	8	-	Nicotiana glutinos
GaCIPK6A3	ERE	ATTTTAAA	178	8	-	Nicotiana glutinos
GaCIPK6A3	ERE	ATTTTAAA	191	8	-	Nicotiana glutinos
GaCIPK6A3	ERE	ATTTTAAA	255	8	+	Nicotiana glutinos
GaCIPK6A3	ERE	ATTTTAAA	281	8	-	Nicotiana glutinos
GaCIPK6A3	ERE	ATTTCATA	1022	8	+	Nicotiana glutinos
GaCIPK6A3	ERE	ATTTTAAA	1252	8	+	Nicotiana glutinos
GaCIPK6A3	TCA-element	CCATCTTTTT	1379	9	-	Nicotiana tabacum	cis-acting element involved in salicylic acid responsiveness
GaCIPK6A3	CAAT-box	CAAT	33	4	-	Nicotiana glutinosa
GaCIPK6A3	CAAT-box	CAAT	52	4	+	Nicotiana glutinosa
GaCIPK6A3	CAAT-box	CAAT	100	4	-	Nicotiana glutinosa
GaCIPK6A3	CAAT-box	CAAAT	235	5	-	Pisum sativum	common cis-acting element in promoter and enhancer regions
GaCIPK6A3	CAAT-box	CAAT	287	4	-	Nicotiana glutinosa
GaCIPK6A3	CAAT-box	CAAAT	306	5	-	Pisum sativum	common cis-acting element in promoter and enhancer regions
GaCIPK6A3	CAAT-box	CAAT	382	4	+	Nicotiana glutinosa
GaCIPK6A3	CAAT-box	CAAAT	406	5	-	Pisum sativum	common cis-acting element in promoter and enhancer regions
GaCIPK6A3	CAAT-box	CAAAT	461	5	-	Pisum sativum	common cis-acting element in promoter and enhancer regions
GaCIPK6A3	CAAT-box	CAAT	484	4	-	Nicotiana glutinosa
GaCIPK6A3	CAAT-box	CAAAT	490	5	+	Pisum sativum	common cis-acting element in promoter and enhancer regions
GaCIPK6A3	CAAT-box	CAAAT	548	5	-	Pisum sativum	common cis-acting element in promoter and enhancer regions
GaCIPK6A3	CAAT-box	CCAAT	574	5	+	Arabidopsis thaliana	common cis-acting element in promoter and enhancer regions
GaCIPK6A3	CAAT-box	CAAT	575	4	+	Nicotiana glutinosa
GaCIPK6A3	CAAT-box	CAAT	610	4	+	Nicotiana glutinosa
GaCIPK6A3	CAAT-box	CAAAT	656	5	-	Pisum sativum	common cis-acting element in promoter and enhancer regions
GaCIPK6A3	CAAT-box	CAAT	711	4	+	Nicotiana glutinosa
GaCIPK6A3	CAAT-box	CAAAT	724	5	+	Pisum sativum	common cis-acting element in promoter and enhancer regions
GaCIPK6A3	CAAT-box	CAAAT	760	5	-	Pisum sativum	common cis-acting element in promoter and enhancer regions
GaCIPK6A3	CAAT-box	CAAAT	812	5	-	Pisum sativum	common cis-acting element in promoter and enhancer regions
GaCIPK6A3	CAAT-box	CAAT	819	4	-	Nicotiana glutinosa
GaCIPK6A3	CAAT-box	CCAAT	834	5	-	Arabidopsis thaliana	common cis-acting element in promoter and enhancer regions
GaCIPK6A3	CAAT-box	CAAT	942	4	-	Nicotiana glutinosa
GaCIPK6A3	CAAT-box	CAAT	959	4	+	Nicotiana glutinosa
GaCIPK6A3	CAAT-box	CAAT	972	4	+	Nicotiana glutinosa
GaCIPK6A3	CAAT-box	CAAT	1050	4	+	Nicotiana glutinosa
GaCIPK6A3	CAAT-box	CAAT	1126	4	-	Nicotiana glutinosa
GaCIPK6A3	CAAT-box	CAAT	1234	4	-	Nicotiana glutinosa
GaCIPK6A3	CAAT-box	CAAT	1240	4	+	Nicotiana glutinosa
GaCIPK6A3	CAAT-box	CAAT	1281	4	+	Nicotiana glutinosa
GaCIPK6A3	CAAT-box	CAAAT	1349	5	-	Pisum sativum	common cis-acting element in promoter and enhancer regions
GaCIPK6A3	CAAT-box	CAAT	1472	4	-	Nicotiana glutinosa
GaCIPK6A3	CAAT-box	CAAT	1567	4	-	Nicotiana glutinosa
GaCIPK6A3	CAAT-box	CAAAT	1626	5	+	Pisum sativum	common cis-acting element in promoter and enhancer regions
GaCIPK6A3	CAAT-box	CAAAT	1758	5	-	Pisum sativum	common cis-acting element in promoter and enhancer regions
GaCIPK6A3	CAAT-box	CAAAT	1789	5	+	Pisum sativum	common cis-acting element in promoter and enhancer regions
GaCIPK6A3	CAAT-box	CAAAT	1855	5	+	Pisum sativum	common cis-acting element in promoter and enhancer regions
GaCIPK6A3	CAAT-box	CAAAT	1914	5	-	Pisum sativum	common cis-acting element in promoter and enhancer regions
GaCIPK6A3	CAAT-box	CAAT	1986	4	-	Nicotiana glutinosa
GaCIPK6A3	G-box	ACACGTGT	1312	8	-	Brassica napus	cis-acting regulatory element involved in light responsiveness
GaCIPK6A3	G-box	CACGTG	1313	6	-	Arabidopsis thaliana	cis-acting regulatory element involved in light responsiveness
GaCIPK6A3	G-box	CACGTC	1475	6	-	Zea mays	cis-acting regulatory element involved in light responsiveness
GaCIPK6A3	G-box	TACGTG	1492	6	-	Arabidopsis thaliana	cis-acting regulatory element involved in light responsiveness
GaCIPK6A3	G-box	tgACACGTGGCA	1581	11	-	Lycopersicon esculentum	cis-acting regulatory element involved in light responsiveness
GaCIPK6A3	G-box	ACACGTG(G/t)CACC	1583	10.5	+	Lycopersicon esculentum	cis-acting regulatory element involved in light responsiveness
GaCIPK6A3	G-box	CACGTG	1584	6	-	Arabidopsis thaliana	cis-acting regulatory element involved in light responsiveness
GaCIPK6A3	TGACG-motif	TGACG	1474	5	+	Hordeum vulgare	cis-acting regulatory element involved in the MeJA-responsiveness
GaCIPK6A3	WUN-motif	TAATTACTC	319	9	+	Nicotiana glutinosa
GaCIPK6A3	AT-rich element	ATAGAAATCAA	1096	10	-	Glycine max	binding site of AT-rich DNA binding protein (ATBP-1)
GaCIPK6A3	Unnamed__4	CTCC	410	4	-	Petroselinum hortense
GaCIPK6A3	Unnamed__4	CTCC	1387	4	-	Petroselinum hortense
GaCIPK6A3	Unnamed__4	CTCC	1444	4	-	Petroselinum hortense
GaCIPK6A3	Unnamed__4	CTCC	1513	4	-	Petroselinum hortense
GaCIPK6A3	MYC	CATTTG	655	6	+	Arabidopsis thaliana
GaCIPK6A3	MYC	CATTTG	1626	6	-	Arabidopsis thaliana
GaCIPK6A3	ABRE	CACGTG	1313	6	-	Arabidopsis thaliana	cis-acting element involved in the abscisic acid responsiveness
GaCIPK6A3	ABRE	ACGTG	1314	5	+	Arabidopsis thaliana	cis-acting element involved in the abscisic acid responsiveness
GaCIPK6A3	ABRE	ACGTG	1476	5	+	Arabidopsis thaliana	cis-acting element involved in the abscisic acid responsiveness
GaCIPK6A3	ABRE	ACGTG	1492	5	-	Arabidopsis thaliana	cis-acting element involved in the abscisic acid responsiveness
GaCIPK6A3	ABRE	CGCACGTGTC	1582	9	+	Hordeum vulgare	cis-acting element involved in the abscisic acid responsiveness
GaCIPK6A3	ABRE	CACGTG	1584	6	-	Arabidopsis thaliana	cis-acting element involved in the abscisic acid responsiveness
GaCIPK6A3	ABRE	ACGTG	1585	5	+	Arabidopsis thaliana	cis-acting element involved in the abscisic acid responsiveness
GaCIPK6A3	G-Box	CACGTG	1313	6	-	Pisum sativum	cis-acting regulatory element involved in light responsiveness
GaCIPK6A3	G-Box	CACGTG	1584	6	-	Pisum sativum	cis-acting regulatory element involved in light responsiveness
GaCIPK6A3	Box 4	ATTAAT	200	6	+	Petroselinum crispum	part of a conserved DNA module involved in light responsiveness
GaCIPK6A3	Box 4	ATTAAT	528	6	+	Petroselinum crispum	part of a conserved DNA module involved in light responsiveness
GaCIPK6A3	Box 4	ATTAAT	1107	6	-	Petroselinum crispum	part of a conserved DNA module involved in light responsiveness
GaCIPK6A3	Box 4	ATTAAT	1369	6	-	Petroselinum crispum	part of a conserved DNA module involved in light responsiveness
GaCIPK6A3	Box 4	ATTAAT	1819	6	-	Petroselinum crispum	part of a conserved DNA module involved in light responsiveness
GaCIPK6A3	CGTCA-motif	CGTCA	1474	5	-	Hordeum vulgare	cis-acting regulatory element involved in the MeJA-responsiveness
GaCIPK6A3	GATA-motif	AAGGATAAGG	346	9	+	Solanum tuberosum	part of a light responsive element
GaCIPK6A3	W box	TTGACC	1623	6	-	Arabidopsis thaliana
GaCIPK6A3	W box	TTGACC	1916	6	+	Arabidopsis thaliana
GaCIPK6A3	ABRE3a	TACGTG	1492	6	-	Zea mays
GaCIPK6A3	AE-box	AGAAACAA	148	8	+	Arabidopsis thaliana	part of a module for light response
GaCIPK6A3	ABRE4	CACGTA	1492	6	+	Zea mays
GaCIPK6A4	GCN4_motif	TGAGTCA	581	7	+	Oryza sativa	cis-regulatory element involved in endosperm expression
GaCIPK6A4	ATCT-motif	AATCTAATCC	809	9	-	Pisum sativum	part of a conserved DNA module involved in light responsiveness
GaCIPK6A4	P-box	CCTTTTG	737	7	-	Oryza sativa	gibberellin-responsive element
GaCIPK6A4	AE-box	AGAAACAA	503	8	+	Arabidopsis thaliana	part of a module for light response
GaCIPK6A4	AE-box	AGAAACAA	611	8	+	Arabidopsis thaliana	part of a module for light response
GaCIPK6A4	AE-box	AGAAACAA	1036	8	+	Arabidopsis thaliana	part of a module for light response
GaCIPK6A4	GT1-motif	GGTTAA	353	6	+	Arabidopsis thaliana	light responsive element
GaCIPK6A4	GT1-motif	GGTTAA	438	6	-	Arabidopsis thaliana	light responsive element
GaCIPK6A4	W box	TTGACC	213	6	-	Arabidopsis thaliana
GaCIPK6A4	GARE-motif	TCTGTTG	903	7	+	Brassica oleracea	gibberellin-responsive element
GaCIPK6A4	re2f-1	GCGGGAAA	661	8	+	Oryza sativa
GaCIPK6A4	Box 4	ATTAAT	797	6	+	Petroselinum crispum	part of a conserved DNA module involved in light responsiveness
GaCIPK6A4	Box 4	ATTAAT	1397	6	-	Petroselinum crispum	part of a conserved DNA module involved in light responsiveness
GaCIPK6A4	Box 4	ATTAAT	1549	6	-	Petroselinum crispum	part of a conserved DNA module involved in light responsiveness
GaCIPK6A4	Box 4	ATTAAT	1617	6	-	Petroselinum crispum	part of a conserved DNA module involved in light responsiveness
GaCIPK6A4	Box 4	ATTAAT	1730	6	-	Petroselinum crispum	part of a conserved DNA module involved in light responsiveness
GaCIPK6A4	Box 4	ATTAAT	1762	6	-	Petroselinum crispum	part of a conserved DNA module involved in light responsiveness
GaCIPK6A4	CGTCA-motif	CGTCA	601	5	+	Hordeum vulgare	cis-acting regulatory element involved in the MeJA-responsiveness
GaCIPK6A4	LAMP-element	CTTTATCA	314	8	-	Pisum sativum	part of a light responsive element
GaCIPK6A4	G-Box	CACGTT	1695	6	-	Pisum sativum	cis-acting regulatory element involved in light responsiveness
GaCIPK6A4	G-Box	CACGTT	1900	6	-	Pisum sativum	cis-acting regulatory element involved in light responsiveness
GaCIPK6A4	ABRE	ACGTG	1696	5	+	Arabidopsis thaliana	cis-acting element involved in the abscisic acid responsiveness
GaCIPK6A4	ABRE	ACGTG	1901	5	+	Arabidopsis thaliana	cis-acting element involved in the abscisic acid responsiveness
GaCIPK6A4	MYC	CATTTG	367	6	-	Arabidopsis thaliana
GaCIPK6A4	MYC	CATTTG	399	6	-	Arabidopsis thaliana
GaCIPK6A4	MYC	CAATTG	821	6	+	Arabidopsis thaliana
GaCIPK6A4	MYC	CATTTG	1128	6	-	Arabidopsis thaliana
GaCIPK6A4	MYC	CATGTG	1500	6	+	Arabidopsis thaliana
GaCIPK6A4	Unnamed__4	CTCC	49	4	-	Petroselinum hortense
GaCIPK6A4	Unnamed__4	CTCC	80	4	-	Petroselinum hortense
GaCIPK6A4	Unnamed__4	CTCC	293	4	-	Petroselinum hortense
GaCIPK6A4	Unnamed__4	CTCC	336	4	-	Petroselinum hortense
GaCIPK6A4	Unnamed__4	CTCC	569	4	-	Petroselinum hortense
GaCIPK6A4	Unnamed__4	CTCC	627	4	+	Petroselinum hortense
GaCIPK6A4	Unnamed__4	CTCC	1123	4	+	Petroselinum hortense
GaCIPK6A4	Myb-binding site	CAACAG	904	6	-	Nicotiana tabacum
GaCIPK6A4	ARE	AAACCA	254	6	+	Zea mays	cis-acting regulatory element essential for the anaerobic induction
GaCIPK6A4	ARE	AAACCA	517	6	-	Zea mays	cis-acting regulatory element essential for the anaerobic induction
GaCIPK6A4	ARE	AAACCA	709	6	+	Zea mays	cis-acting regulatory element essential for the anaerobic induction
GaCIPK6A4	TGA-element	AACGAC	643	6	-	Brassica oleracea	auxin-responsive element
GaCIPK6A4	TGACG-motif	TGACG	601	5	-	Hordeum vulgare	cis-acting regulatory element involved in the MeJA-responsiveness
GaCIPK6A4	MYB-like sequence	TAACCA	1254	6	+	Arabidopsis thaliana
GaCIPK6A4	TCA	TCATCTTCAT	591	9	-	Pisum sativum
GaCIPK6A4	CAAT-box	CAAAT	12	5	-	Pisum sativum	common cis-acting element in promoter and enhancer regions
GaCIPK6A4	CAAT-box	CAAT	56	4	+	Nicotiana glutinosa
GaCIPK6A4	CAAT-box	CAAT	163	4	-	Nicotiana glutinosa
GaCIPK6A4	CAAT-box	CAAT	199	4	-	Nicotiana glutinosa
GaCIPK6A4	CAAT-box	CAAAT	367	5	+	Pisum sativum	common cis-acting element in promoter and enhancer regions
GaCIPK6A4	CAAT-box	CAAAT	399	5	+	Pisum sativum	common cis-acting element in promoter and enhancer regions
GaCIPK6A4	CAAT-box	CAAT	466	4	+	Nicotiana glutinosa
GaCIPK6A4	CAAT-box	CAAT	532	4	+	Nicotiana glutinosa
GaCIPK6A4	CAAT-box	CCAAT	561	5	-	Arabidopsis thaliana	common cis-acting element in promoter and enhancer regions
GaCIPK6A4	CAAT-box	CAAT	604	4	+	Nicotiana glutinosa
GaCIPK6A4	CAAT-box	CAAT	622	4	+	Nicotiana glutinosa
GaCIPK6A4	CAAT-box	CAAT	723	4	+	Nicotiana glutinosa
GaCIPK6A4	CAAT-box	CAAT	775	4	-	Nicotiana glutinosa
GaCIPK6A4	CAAT-box	CAAT	806	4	-	Nicotiana glutinosa
GaCIPK6A4	CAAT-box	CAAT	821	4	+	Nicotiana glutinosa
GaCIPK6A4	CAAT-box	CAAT	823	4	-	Nicotiana glutinosa
GaCIPK6A4	CAAT-box	CAAAT	856	5	-	Pisum sativum	common cis-acting element in promoter and enhancer regions
GaCIPK6A4	CAAT-box	CAAT	1009	4	-	Nicotiana glutinosa
GaCIPK6A4	CAAT-box	CAAT	1041	4	+	Nicotiana glutinosa
GaCIPK6A4	CAAT-box	CAAT	1059	4	-	Nicotiana glutinosa
GaCIPK6A4	CAAT-box	CAAT	1065	4	-	Nicotiana glutinosa
GaCIPK6A4	CAAT-box	CAAT	1086	4	-	Nicotiana glutinosa
GaCIPK6A4	CAAT-box	CAAAT	1128	5	+	Pisum sativum	common cis-acting element in promoter and enhancer regions
GaCIPK6A4	CAAT-box	CAAT	1185	4	-	Nicotiana glutinosa
GaCIPK6A4	CAAT-box	CCAAT	1224	5	+	Arabidopsis thaliana	common cis-acting element in promoter and enhancer regions
GaCIPK6A4	CAAT-box	CAAT	1225	4	+	Nicotiana glutinosa
GaCIPK6A4	CAAT-box	CAAT	1237	4	-	Nicotiana glutinosa
GaCIPK6A4	CAAT-box	CAAT	1264	4	-	Nicotiana glutinosa
GaCIPK6A4	CAAT-box	CAAAT	1306	5	+	Pisum sativum	common cis-acting element in promoter and enhancer regions
GaCIPK6A4	CAAT-box	CAAAT	1314	5	+	Pisum sativum	common cis-acting element in promoter and enhancer regions
GaCIPK6A4	CAAT-box	CAAT	1393	4	-	Nicotiana glutinosa
GaCIPK6A4	CAAT-box	CCAAT	1491	5	+	Arabidopsis thaliana	common cis-acting element in promoter and enhancer regions
GaCIPK6A4	CAAT-box	CAAT	1492	4	+	Nicotiana glutinosa
GaCIPK6A4	CAAT-box	CAAT	1532	4	-	Nicotiana glutinosa
GaCIPK6A4	CAAT-box	CAAT	1547	4	+	Nicotiana glutinosa
GaCIPK6A4	CAAT-box	CAAT	1723	4	-	Nicotiana glutinosa
GaCIPK6A4	CAAT-box	CAAT	1785	4	+	Nicotiana glutinosa
GaCIPK6A4	CAAT-box	CCAAT	1916	5	-	Arabidopsis thaliana	common cis-acting element in promoter and enhancer regions
GaCIPK6A4	GA-motif	ATAGATAA	1291	8	+	Arabidopsis thaliana	part of a light responsive element
GaCIPK6A4	LTR	CCGAAA	276	6	+	Hordeum vulgare	cis-acting element involved in low-temperature responsiveness
GaCIPK6A4	CTAG-motif	ACTAGCAGAA	938	9	-	Avena sativa
GaCIPK6A4	AAGAA-motif	GAAAGAA	1033	7	+	Avena sativa
GaCIPK6A4	DRE1	ACCGAGA	730	7	+	Zea mays
GaCIPK6A4	TATA	TATAAAAT	1656	8	-	Arabidopsis thaliana
GaCIPK6A4	TATA	TATAAAAT	1805	8	-	Arabidopsis thaliana
GaCIPK6A4	TATA	TATAAAAT	1909	8	-	Arabidopsis thaliana
GaCIPK6A4	AT~TATA-box	TATATAAA	849	8	-	Arabidopsis thaliana
GaCIPK6A4	AT~TATA-box	TATATA	851	6	+	Arabidopsis thaliana
GaCIPK6A4	AT~TATA-box	TATATA	1273	6	-	Arabidopsis thaliana
GaCIPK6A4	AT~TATA-box	TATATA	1775	6	-	Arabidopsis thaliana
GaCIPK6A4	AT~TATA-box	TATATA	1841	6	-	Arabidopsis thaliana
GaCIPK6A4	AT~TATA-box	TATATA	1843	6	-	Arabidopsis thaliana
GaCIPK6A4	MYB	CAACCA	414	6	+	Arabidopsis thaliana
GaCIPK6A4	MYB	CAACAG	904	6	-	Arabidopsis thaliana
GaCIPK6A4	MYB	TAACCA	1254	6	+	Arabidopsis thaliana
GaCIPK6A4	as-1	TGACG	601	5	-	Arabidopsis thaliana
GaCIPK6A4	TATA-box	taTATAAAtc	847	9	-	Arabidopsis thaliana	core promoter element around -30 of transcription start
GaCIPK6A4	TATA-box	TATAAAT	848	7	-	Brassica juncea	core promoter element around -30 of transcription start
GaCIPK6A4	TATA-box	TATAAA	849	6	-	Helianthus annuus	core promoter element around -30 of transcription start
GaCIPK6A4	TATA-box	TATATAA	850	7	-	Arabidopsis thaliana	core promoter element around -30 of transcription start
GaCIPK6A4	TATA-box	TATATA	851	6	+	Arabidopsis thaliana	core promoter element around -30 of transcription start
GaCIPK6A4	TATA-box	ATATAT	852	6	+	Brassica napus	core promoter element around -30 of transcription start
GaCIPK6A4	TATA-box	TATA	853	4	+	Arabidopsis thaliana	core promoter element around -30 of transcription start
GaCIPK6A4	TATA-box	TATA	880	4	+	Arabidopsis thaliana	core promoter element around -30 of transcription start
GaCIPK6A4	TATA-box	TACAAAA	922	7	-	Oryza sativa	core promoter element around -30 of transcription start
GaCIPK6A4	TATA-box	TATA	994	4	+	Arabidopsis thaliana	core promoter element around -30 of transcription start
GaCIPK6A4	TATA-box	TATA	1164	4	-	Arabidopsis thaliana	core promoter element around -30 of transcription start
GaCIPK6A4	TATA-box	ATATAT	1272	6	-	Brassica napus	core promoter element around -30 of transcription start
GaCIPK6A4	TATA-box	TATATA	1273	6	-	Arabidopsis thaliana	core promoter element around -30 of transcription start
GaCIPK6A4	TATA-box	ATATAA	1274	6	+	Brassica oleracea	core promoter element around -30 of transcription start
GaCIPK6A4	TATA-box	TATA	1275	4	-	Arabidopsis thaliana	core promoter element around -30 of transcription start
GaCIPK6A4	TATA-box	TATA	1310	4	-	Arabidopsis thaliana	core promoter element around -30 of transcription start
GaCIPK6A4	TATA-box	taTATAAAtc	1479	9	-	Arabidopsis thaliana	core promoter element around -30 of transcription start
GaCIPK6A4	TATA-box	TATAAAT	1480	7	-	Brassica juncea	core promoter element around -30 of transcription start
GaCIPK6A4	TATA-box	TATAAA	1481	6	-	Helianthus annuus	core promoter element around -30 of transcription start
GaCIPK6A4	TATA-box	TATAA	1482	5	-	Arabidopsis thaliana	core promoter element around -30 of transcription start
GaCIPK6A4	TATA-box	TATA	1483	4	-	Arabidopsis thaliana	core promoter element around -30 of transcription start
GaCIPK6A4	TATA-box	TATAAATA	1622	8	-	Daucus carota	core promoter element around -30 of transcription start
GaCIPK6A4	TATA-box	TATAAAT	1623	7	-	Brassica juncea	core promoter element around -30 of transcription start
GaCIPK6A4	TATA-box	TATAAA	1624	6	-	Helianthus annuus	core promoter element around -30 of transcription start
GaCIPK6A4	TATA-box	TATAA	1625	5	-	Arabidopsis thaliana	core promoter element around -30 of transcription start
GaCIPK6A4	TATA-box	TATA	1626	4	-	Arabidopsis thaliana	core promoter element around -30 of transcription start
GaCIPK6A4	TATA-box	TAAAGATT	1628	8	+	Arabidopsis thaliana	core promoter element around -30 of transcription start
GaCIPK6A4	TATA-box	TATA	1644	4	-	Arabidopsis thaliana	core promoter element around -30 of transcription start
GaCIPK6A4	TATA-box	TATAAAA	1657	7	-	Pisum sativum	core promoter element around -30 of transcription start
GaCIPK6A4	TATA-box	TATAAA	1658	6	-	Helianthus annuus	core promoter element around -30 of transcription start
GaCIPK6A4	TATA-box	TATAA	1659	5	-	Arabidopsis thaliana	core promoter element around -30 of transcription start
GaCIPK6A4	TATA-box	TATA	1660	4	-	Arabidopsis thaliana	core promoter element around -30 of transcription start
GaCIPK6A4	TATA-box	ATTATA	1714	6	+	Brassica napus	core promoter element around -30 of transcription start
GaCIPK6A4	TATA-box	TATAA	1715	5	-	Arabidopsis thaliana	core promoter element around -30 of transcription start
GaCIPK6A4	TATA-box	TATA	1716	4	-	Arabidopsis thaliana	core promoter element around -30 of transcription start
GaCIPK6A4	TATA-box	TATA	1767	4	-	Arabidopsis thaliana	core promoter element around -30 of transcription start
GaCIPK6A4	TATA-box	ATATAT	1774	6	-	Brassica napus	core promoter element around -30 of transcription start
GaCIPK6A4	TATA-box	TATATA	1775	6	-	Arabidopsis thaliana	core promoter element around -30 of transcription start
GaCIPK6A4	TATA-box	TATA	1777	4	-	Arabidopsis thaliana	core promoter element around -30 of transcription start
GaCIPK6A4	TATA-box	TATAAAA	1806	7	-	Pisum sativum	core promoter element around -30 of transcription start
GaCIPK6A4	TATA-box	TATAAA	1807	6	-	Helianthus annuus	core promoter element around -30 of transcription start
GaCIPK6A4	TATA-box	TATAA	1808	5	-	Arabidopsis thaliana	core promoter element around -30 of transcription start
GaCIPK6A4	TATA-box	TATA	1809	4	-	Arabidopsis thaliana	core promoter element around -30 of transcription start
GaCIPK6A4	TATA-box	ATTATA	1826	6	+	Brassica napus	core promoter element around -30 of transcription start
GaCIPK6A4	TATA-box	TATAA	1827	5	-	Arabidopsis thaliana	core promoter element around -30 of transcription start
GaCIPK6A4	TATA-box	TATA	1828	4	-	Arabidopsis thaliana	core promoter element around -30 of transcription start
GaCIPK6A4	TATA-box	ATTATA	1831	6	+	Brassica napus	core promoter element around -30 of transcription start
GaCIPK6A4	TATA-box	TATAA	1832	5	-	Arabidopsis thaliana	core promoter element around -30 of transcription start
GaCIPK6A4	TATA-box	TATA	1833	4	-	Arabidopsis thaliana	core promoter element around -30 of transcription start
GaCIPK6A4	TATA-box	ATATAT	1840	6	-	Brassica napus	core promoter element around -30 of transcription start
GaCIPK6A4	TATA-box	TATATA	1841	6	-	Arabidopsis thaliana	core promoter element around -30 of transcription start
GaCIPK6A4	TATA-box	ATATAT	1842	6	-	Brassica napus	core promoter element around -30 of transcription start
GaCIPK6A4	TATA-box	TATATA	1843	6	-	Arabidopsis thaliana	core promoter element around -30 of transcription start
GaCIPK6A4	TATA-box	ATATAA	1844	6	+	Brassica oleracea	core promoter element around -30 of transcription start
GaCIPK6A4	TATA-box	TATA	1845	4	-	Arabidopsis thaliana	core promoter element around -30 of transcription start
GaCIPK6A4	TATA-box	ATTATA	1882	6	+	Brassica napus	core promoter element around -30 of transcription start
GaCIPK6A4	TATA-box	TATAA	1883	5	-	Arabidopsis thaliana	core promoter element around -30 of transcription start
GaCIPK6A4	TATA-box	TATA	1884	4	-	Arabidopsis thaliana	core promoter element around -30 of transcription start
GaCIPK6A4	TATA-box	TATAAAA	1910	7	-	Pisum sativum	core promoter element around -30 of transcription start
GaCIPK6A4	TATA-box	TATAAA	1911	6	-	Helianthus annuus	core promoter element around -30 of transcription start
GaCIPK6A4	TATA-box	TATAA	1912	5	-	Arabidopsis thaliana	core promoter element around -30 of transcription start
GaCIPK6A4	TATA-box	TATA	1913	4	-	Arabidopsis thaliana	core promoter element around -30 of transcription start
GaCIPK6A4	TATA-box	TATA	1973	4	-	Arabidopsis thaliana	core promoter element around -30 of transcription start
GaCIPK6A4	STRE	AGGGG	51	5	+	Arabidopsis thaliana
GaCIPK6A4	STRE	AGGGG	1951	5	+	Arabidopsis thaliana
GaCIPK6A4	TCT-motif	TCTTAC	926	6	-	Arabidopsis thaliana	part of a light responsive element
GaCIPK6A4		motif_sequence	409	4	+	organism	short_function
GaCIPK6A4		motif_sequence	1070	4	-	organism	short_function
GaCIPK6A4		motif_sequence	1092	4	-	organism	short_function
GaCIPK6A4		motif_sequence	1157	4	+	organism	short_function
GaCIPK6A4		motif_sequence	1200	4	-	organism	short_function
GaCIPK6A4		motif_sequence	1425	4	+	organism	short_function
GaCIPK6A4		motif_sequence	1796	4	-	organism	short_function
GaCIPK6A4	Myb	TAACTG	1455	6	-	Arabidopsis thaliana
GaCIPK6A4	I-box	AGATAAGG	74	8	+	Triticum aestivum	part of a light responsive element
GaCIPK6A4	I-box	gGATAAGGTG	404	9	+	Zea mays	part of a light responsive element
GaCIPK6A4	CAT-box	GCCACT	155	6	+	Arabidopsis thaliana	cis-acting regulatory element related to meristem expression
GaCIPK6A4	CAT-box	GCCACT	1992	6	-	Arabidopsis thaliana	cis-acting regulatory element related to meristem expression
GaCIPK6A4	Unnamed__1	GAATTTAATTAA	1409	11	+	Glycine max	60K protein binding site
GhCIPK6A1	CAAT-box	CCAAT	15	5	+	Arabidopsis thaliana	common cis-acting element in promoter and enhancer regions
GhCIPK6A1	CAAT-box	CAAT	16	4	+	Nicotiana glutinosa
GhCIPK6A1	CAAT-box	CCAAT	36	5	-	Arabidopsis thaliana	common cis-acting element in promoter and enhancer regions
GhCIPK6A1	CAAT-box	CAAT	150	4	+	Nicotiana glutinosa
GhCIPK6A1	CAAT-box	CAAT	250	4	-	Nicotiana glutinosa
GhCIPK6A1	CAAT-box	CAAAT	289	5	-	Pisum sativum	common cis-acting element in promoter and enhancer regions
GhCIPK6A1	CAAT-box	CAAT	305	4	-	Nicotiana glutinosa
GhCIPK6A1	CAAT-box	CAAT	355	4	+	Nicotiana glutinosa
GhCIPK6A1	CAAT-box	CAAT	411	4	+	Nicotiana glutinosa
GhCIPK6A1	CAAT-box	CAAT	485	4	-	Nicotiana glutinosa
GhCIPK6A1	CAAT-box	CAAT	490	4	-	Nicotiana glutinosa
GhCIPK6A1	CAAT-box	CAAT	497	4	+	Nicotiana glutinosa
GhCIPK6A1	CAAT-box	CAAAT	516	5	+	Pisum sativum	common cis-acting element in promoter and enhancer regions
GhCIPK6A1	CAAT-box	CAAT	529	4	-	Nicotiana glutinosa
GhCIPK6A1	CAAT-box	CAAT	560	4	+	Nicotiana glutinosa
GhCIPK6A1	CAAT-box	CAAAT	633	5	-	Pisum sativum	common cis-acting element in promoter and enhancer regions
GhCIPK6A1	CAAT-box	CAAAT	745	5	-	Pisum sativum	common cis-acting element in promoter and enhancer regions
GhCIPK6A1	CAAT-box	CAAT	762	4	-	Nicotiana glutinosa
GhCIPK6A1	CAAT-box	CAAT	767	4	-	Nicotiana glutinosa
GhCIPK6A1	CAAT-box	CAAT	840	4	+	Nicotiana glutinosa
GhCIPK6A1	CAAT-box	CAAAT	842	5	-	Pisum sativum	common cis-acting element in promoter and enhancer regions
GhCIPK6A1	CAAT-box	CAAT	873	4	-	Nicotiana glutinosa
GhCIPK6A1	CAAT-box	CAAT	913	4	-	Nicotiana glutinosa
GhCIPK6A1	CAAT-box	CAAAT	919	5	+	Pisum sativum	common cis-acting element in promoter and enhancer regions
GhCIPK6A1	CAAT-box	CAAT	934	4	+	Nicotiana glutinosa
GhCIPK6A1	CAAT-box	CAAAT	1051	5	+	Pisum sativum	common cis-acting element in promoter and enhancer regions
GhCIPK6A1	CAAT-box	CAAT	1063	4	+	Nicotiana glutinosa
GhCIPK6A1	CAAT-box	CAAAT	1127	5	+	Pisum sativum	common cis-acting element in promoter and enhancer regions
GhCIPK6A1	CAAT-box	CAAT	1225	4	+	Nicotiana glutinosa
GhCIPK6A1	CAAT-box	CAAAT	1283	5	+	Pisum sativum	common cis-acting element in promoter and enhancer regions
GhCIPK6A1	CAAT-box	CCAAT	1426	5	+	Arabidopsis thaliana	common cis-acting element in promoter and enhancer regions
GhCIPK6A1	CAAT-box	CAAT	1427	4	+	Nicotiana glutinosa
GhCIPK6A1	CAAT-box	CAAT	1501	4	+	Nicotiana glutinosa
GhCIPK6A1	CAAT-box	CAAT	1702	4	+	Nicotiana glutinosa
GhCIPK6A1	CAAT-box	CAAAT	1742	5	-	Pisum sativum	common cis-acting element in promoter and enhancer regions
GhCIPK6A1	CAAT-box	CAAAT	1760	5	+	Pisum sativum	common cis-acting element in promoter and enhancer regions
GhCIPK6A1	CAAT-box	CAAT	1775	4	+	Nicotiana glutinosa
GhCIPK6A1	CAAT-box	CAAT	1781	4	-	Nicotiana glutinosa
GhCIPK6A1	CAAT-box	CAAT	1803	4	+	Nicotiana glutinosa
GhCIPK6A1	CAAT-box	CAAT	1810	4	-	Nicotiana glutinosa
GhCIPK6A1	CAAT-box	CAAAT	1822	5	+	Pisum sativum	common cis-acting element in promoter and enhancer regions
GhCIPK6A1	CAAT-box	CAAT	1825	4	-	Nicotiana glutinosa
GhCIPK6A1	CAAT-box	CAAT	1893	4	+	Nicotiana glutinosa
GhCIPK6A1	CAAT-box	CAAT	1951	4	+	Nicotiana glutinosa
GhCIPK6A1	CAAT-box	CAAAT	1963	5	-	Pisum sativum	common cis-acting element in promoter and enhancer regions
GhCIPK6A1	G-box	ACACGTGT	1440	8	-	Brassica napus	cis-acting regulatory element involved in light responsiveness
GhCIPK6A1	G-box	CACGTG	1441	6	-	Arabidopsis thaliana	cis-acting regulatory element involved in light responsiveness
GhCIPK6A1	TATA	TATAAAAT	402	8	-	Arabidopsis thaliana
GhCIPK6A1	TATA	TATAAAAT	1000	8	+	Arabidopsis thaliana
GhCIPK6A1	ERE	ATTTTAAA	1139	8	+	Nicotiana glutinos
GhCIPK6A1	ERE	ATTTTAAA	1523	8	+	Nicotiana glutinos
GhCIPK6A1		motif_sequence	18	4	+	organism	short_function
GhCIPK6A1		motif_sequence	69	4	-	organism	short_function
GhCIPK6A1		motif_sequence	506	4	+	organism	short_function
GhCIPK6A1		motif_sequence	835	4	+	organism	short_function
GhCIPK6A1		motif_sequence	1429	4	+	organism	short_function
GhCIPK6A1		motif_sequence	1862	4	-	organism	short_function
GhCIPK6A1		motif_sequence	1967	4	-	organism	short_function
GhCIPK6A1		motif_sequence	1993	4	-	organism	short_function
GhCIPK6A1	TCT-motif	TCTTAC	929	6	+	Arabidopsis thaliana	part of a light responsive element
GhCIPK6A1	TCT-motif	TCTTAC	1537	6	+	Arabidopsis thaliana	part of a light responsive element
GhCIPK6A1	circadian	CAAAGATATC	1558	9	+	Lycopersicon esculentum	cis-acting regulatory element involved in circadian control
GhCIPK6A1	STRE	AGGGG	1434	5	-	Arabidopsis thaliana
GhCIPK6A1	TATA-box	TACAAAA	171	7	-	Oryza sativa	core promoter element around -30 of transcription start
GhCIPK6A1	TATA-box	ATTATA	207	6	+	Brassica napus	core promoter element around -30 of transcription start
GhCIPK6A1	TATA-box	TATAA	208	5	-	Arabidopsis thaliana	core promoter element around -30 of transcription start
GhCIPK6A1	TATA-box	TATA	209	4	+	Arabidopsis thaliana	core promoter element around -30 of transcription start
GhCIPK6A1	TATA-box	ATATAT	285	6	+	Brassica napus	core promoter element around -30 of transcription start
GhCIPK6A1	TATA-box	TATA	286	4	+	Arabidopsis thaliana	core promoter element around -30 of transcription start
GhCIPK6A1	TATA-box	ATATAA	357	6	+	Brassica oleracea	core promoter element around -30 of transcription start
GhCIPK6A1	TATA-box	TATA	358	4	+	Arabidopsis thaliana	core promoter element around -30 of transcription start
GhCIPK6A1	TATA-box	TATAAAA	403	7	-	Pisum sativum	core promoter element around -30 of transcription start
GhCIPK6A1	TATA-box	TATAAA	404	6	-	Helianthus annuus	core promoter element around -30 of transcription start
GhCIPK6A1	TATA-box	TATAA	405	5	-	Arabidopsis thaliana	core promoter element around -30 of transcription start
GhCIPK6A1	TATA-box	TATA	406	4	+	Arabidopsis thaliana	core promoter element around -30 of transcription start
GhCIPK6A1	TATA-box	TATATAA	421	7	-	Arabidopsis thaliana	core promoter element around -30 of transcription start
GhCIPK6A1	TATA-box	TATATA	422	6	+	Arabidopsis thaliana	core promoter element around -30 of transcription start
GhCIPK6A1	TATA-box	ATATAT	423	6	+	Brassica napus	core promoter element around -30 of transcription start
GhCIPK6A1	TATA-box	TATATA	424	6	+	Arabidopsis thaliana	core promoter element around -30 of transcription start
GhCIPK6A1	TATA-box	ATATAA	425	6	+	Brassica oleracea	core promoter element around -30 of transcription start
GhCIPK6A1	TATA-box	TATA	426	4	+	Arabidopsis thaliana	core promoter element around -30 of transcription start
GhCIPK6A1	TATA-box	TAAAGATT	461	8	-	Arabidopsis thaliana	core promoter element around -30 of transcription start
GhCIPK6A1	TATA-box	TATTTAAA	478	8	+	Arabidopsis thaliana	core promoter element around -30 of transcription start
GhCIPK6A1	TATA-box	TATA	544	4	+	Arabidopsis thaliana	core promoter element around -30 of transcription start
GhCIPK6A1	TATA-box	TATA	607	4	+	Arabidopsis thaliana	core promoter element around -30 of transcription start
GhCIPK6A1	TATA-box	ATATAA	864	6	+	Brassica oleracea	core promoter element around -30 of transcription start
GhCIPK6A1	TATA-box	TATA	865	4	+	Arabidopsis thaliana	core promoter element around -30 of transcription start
GhCIPK6A1	TATA-box	ATTATA	998	6	+	Brassica napus	core promoter element around -30 of transcription start
GhCIPK6A1	TATA-box	TATAA	999	5	-	Arabidopsis thaliana	core promoter element around -30 of transcription start
GhCIPK6A1	TATA-box	TATA	1000	4	-	Arabidopsis thaliana	core promoter element around -30 of transcription start
GhCIPK6A1	TATA-box	ATATAT	1033	6	-	Brassica napus	core promoter element around -30 of transcription start
GhCIPK6A1	TATA-box	TATATA	1034	6	-	Arabidopsis thaliana	core promoter element around -30 of transcription start
GhCIPK6A1	TATA-box	ATATAA	1035	6	+	Brassica oleracea	core promoter element around -30 of transcription start
GhCIPK6A1	TATA-box	TATA	1036	4	-	Arabidopsis thaliana	core promoter element around -30 of transcription start
GhCIPK6A1	TATA-box	ATATAT	1130	6	-	Brassica napus	core promoter element around -30 of transcription start
GhCIPK6A1	TATA-box	TATATA	1131	6	-	Arabidopsis thaliana	core promoter element around -30 of transcription start
GhCIPK6A1	TATA-box	ATATAT	1132	6	-	Brassica napus	core promoter element around -30 of transcription start
GhCIPK6A1	TATA-box	TATATA	1133	6	-	Arabidopsis thaliana	core promoter element around -30 of transcription start
GhCIPK6A1	TATA-box	ATATAA	1134	6	+	Brassica oleracea	core promoter element around -30 of transcription start
GhCIPK6A1	TATA-box	TATA	1135	4	-	Arabidopsis thaliana	core promoter element around -30 of transcription start
GhCIPK6A1	TATA-box	taTATAAAtc	1145	9	-	Arabidopsis thaliana	core promoter element around -30 of transcription start
GhCIPK6A1	TATA-box	TATAAAT	1146	7	-	Brassica juncea	core promoter element around -30 of transcription start
GhCIPK6A1	TATA-box	TATAAA	1147	6	-	Helianthus annuus	core promoter element around -30 of transcription start
GhCIPK6A1	TATA-box	TATATAA	1148	7	-	Arabidopsis thaliana	core promoter element around -30 of transcription start
GhCIPK6A1	TATA-box	TATATA	1149	6	-	Arabidopsis thaliana	core promoter element around -30 of transcription start
GhCIPK6A1	TATA-box	TATA	1151	4	-	Arabidopsis thaliana	core promoter element around -30 of transcription start
GhCIPK6A1	TATA-box	TATATAA	1171	7	-	Arabidopsis thaliana	core promoter element around -30 of transcription start
GhCIPK6A1	TATA-box	TATATA	1172	6	-	Arabidopsis thaliana	core promoter element around -30 of transcription start
GhCIPK6A1	TATA-box	ATATAA	1173	6	+	Brassica oleracea	core promoter element around -30 of transcription start
GhCIPK6A1	TATA-box	TATA	1174	4	-	Arabidopsis thaliana	core promoter element around -30 of transcription start
GhCIPK6A1	TATA-box	ATATAA	1295	6	+	Brassica oleracea	core promoter element around -30 of transcription start
GhCIPK6A1	TATA-box	TATA	1296	4	-	Arabidopsis thaliana	core promoter element around -30 of transcription start
GhCIPK6A1	TATA-box	taTATAAAtc	1703	9	-	Arabidopsis thaliana	core promoter element around -30 of transcription start
GhCIPK6A1	TATA-box	TATAAAT	1704	7	-	Brassica juncea	core promoter element around -30 of transcription start
GhCIPK6A1	TATA-box	TATAAA	1705	6	-	Helianthus annuus	core promoter element around -30 of transcription start
GhCIPK6A1	TATA-box	TATATAA	1706	7	-	Arabidopsis thaliana	core promoter element around -30 of transcription start
GhCIPK6A1	TATA-box	TATATA	1707	6	-	Arabidopsis thaliana	core promoter element around -30 of transcription start
GhCIPK6A1	TATA-box	ATATAA	1708	6	+	Brassica oleracea	core promoter element around -30 of transcription start
GhCIPK6A1	TATA-box	TATA	1709	4	-	Arabidopsis thaliana	core promoter element around -30 of transcription start
GhCIPK6A1	TATA-box	TATA	1876	4	-	Arabidopsis thaliana	core promoter element around -30 of transcription start
GhCIPK6A1	TATA-box	tcTATAAATAgg	1901	12	+	Nicotiana tabacum	core promoter element around -30 of transcription start
GhCIPK6A1	TATA-box	TATA	1903	4	-	Arabidopsis thaliana	core promoter element around -30 of transcription start
GhCIPK6A1	TATA-box	ATATAA	1938	6	+	Brassica oleracea	core promoter element around -30 of transcription start
GhCIPK6A1	TATA-box	TATA	1939	4	-	Arabidopsis thaliana	core promoter element around -30 of transcription start
GhCIPK6A1	as-1	TGACG	155	5	-	Arabidopsis thaliana
GhCIPK6A1	MYB	TAACCA	379	6	+	Arabidopsis thaliana
GhCIPK6A1	AT~TATA-box	TATATA	422	6	+	Arabidopsis thaliana
GhCIPK6A1	AT~TATA-box	TATATA	424	6	+	Arabidopsis thaliana
GhCIPK6A1	AT~TATA-box	TATATA	1034	6	-	Arabidopsis thaliana
GhCIPK6A1	AT~TATA-box	TATATA	1131	6	-	Arabidopsis thaliana
GhCIPK6A1	AT~TATA-box	TATATA	1133	6	-	Arabidopsis thaliana
GhCIPK6A1	AT~TATA-box	TATATAAA	1147	8	-	Arabidopsis thaliana
GhCIPK6A1	AT~TATA-box	TATATA	1149	6	-	Arabidopsis thaliana
GhCIPK6A1	AT~TATA-box	TATATA	1172	6	-	Arabidopsis thaliana
GhCIPK6A1	AT~TATA-box	TATATAAA	1705	8	-	Arabidopsis thaliana
GhCIPK6A1	AT~TATA-box	TATATA	1707	6	-	Arabidopsis thaliana
GhCIPK6A1	AE-box	AGAAACTT	657	8	+	Arabidopsis thaliana	part of a module for light response
GhCIPK6A1	P-box	CCTTTTG	169	7	+	Oryza sativa	gibberellin-responsive element
GhCIPK6A1	GCN4_motif	TGAGTCA	786	7	+	Oryza sativa	cis-regulatory element involved in endosperm expression
GhCIPK6A1	Unnamed__4	CTCC	1074	4	-	Petroselinum hortense
GhCIPK6A1	Unnamed__4	CTCC	1424	4	+	Petroselinum hortense
GhCIPK6A1	Unnamed__4	CTCC	1513	4	-	Petroselinum hortense
GhCIPK6A1	Unnamed__4	CTCC	1967	4	-	Petroselinum hortense
GhCIPK6A1	HD-Zip 3	GTAAT(G/C)ATTAC	1372	9.5	-	Arabidopsis thaliana	protein binding site
GhCIPK6A1	ABRE	CACGTG	1441	6	-	Arabidopsis thaliana	cis-acting element involved in the abscisic acid responsiveness
GhCIPK6A1	ABRE	ACGTG	1442	5	+	Arabidopsis thaliana	cis-acting element involved in the abscisic acid responsiveness
GhCIPK6A1	G-Box	CACGTG	1441	6	-	Pisum sativum	cis-acting regulatory element involved in light responsiveness
GhCIPK6A1	Box 4	ATTAAT	387	6	+	Petroselinum crispum	part of a conserved DNA module involved in light responsiveness
GhCIPK6A1	Box 4	ATTAAT	675	6	+	Petroselinum crispum	part of a conserved DNA module involved in light responsiveness
GhCIPK6A1	Box 4	ATTAAT	1641	6	-	Petroselinum crispum	part of a conserved DNA module involved in light responsiveness
GhCIPK6A1	Box 4	ATTAAT	1689	6	-	Petroselinum crispum	part of a conserved DNA module involved in light responsiveness
GhCIPK6A1	Box 4	ATTAAT	1777	6	-	Petroselinum crispum	part of a conserved DNA module involved in light responsiveness
GhCIPK6A1	CGTCA-motif	CGTCA	155	5	+	Hordeum vulgare	cis-acting regulatory element involved in the MeJA-responsiveness
GhCIPK6A1	GT1-motif	GGTTAA	243	6	+	Arabidopsis thaliana	light responsive element
GhCIPK6A1	GT1-motif	GGTTAA	266	6	-	Arabidopsis thaliana	light responsive element
GhCIPK6A1	GT1-motif	GGTTAA	276	6	-	Arabidopsis thaliana	light responsive element
GhCIPK6A1	GT1-motif	GGTTAA	378	6	-	Arabidopsis thaliana	light responsive element
GhCIPK6A1	chs-CMA1a	TTACTTAA	1330	8	+	Daucus carota	part of a light responsive element
GhCIPK6A1	MRE	AACCTAA	240	7	-	Petroselinum crispum	MYB binding site involved in light responsiveness
GhCIPK6A1	Myc	TCTCTTA	927	7	+	Arabidopsis thaliana
GhCIPK6A1	MYB-like sequence	TAACCA	379	6	+	Arabidopsis thaliana
GhCIPK6A1	TGACG-motif	TGACG	155	5	-	Hordeum vulgare	cis-acting regulatory element involved in the MeJA-responsiveness
GhCIPK6A1	WUN-motif	AAATTTCTT	740	9	-	Nicotiana glutinosa
GhCIPK6A1	AT-rich element	ATAGAAATCAA	1571	10	-	Glycine max	binding site of AT-rich DNA binding protein (ATBP-1)
GhCIPK6A2	CAAT-box	CAAAT	2	5	-	Pisum sativum	common cis-acting element in promoter and enhancer regions
GhCIPK6A2	CAAT-box	CAAT	15	4	-	Nicotiana glutinosa
GhCIPK6A2	CAAT-box	CAAT	21	4	-	Nicotiana glutinosa
GhCIPK6A2	CAAT-box	CAAT	160	4	-	Nicotiana glutinosa
GhCIPK6A2	CAAT-box	CAAT	189	4	+	Nicotiana glutinosa
GhCIPK6A2	CAAT-box	CAAAT	245	5	-	Pisum sativum	common cis-acting element in promoter and enhancer regions
GhCIPK6A2	CAAT-box	CAAAT	282	5	+	Pisum sativum	common cis-acting element in promoter and enhancer regions
GhCIPK6A2	CAAT-box	CCAAT	305	5	-	Arabidopsis thaliana	common cis-acting element in promoter and enhancer regions
GhCIPK6A2	CAAT-box	CAAAT	331	5	+	Pisum sativum	common cis-acting element in promoter and enhancer regions
GhCIPK6A2	CAAT-box	CAAT	345	4	+	Nicotiana glutinosa
GhCIPK6A2	CAAT-box	CAAAT	347	5	-	Pisum sativum	common cis-acting element in promoter and enhancer regions
GhCIPK6A2	CAAT-box	CAAT	401	4	+	Nicotiana glutinosa
GhCIPK6A2	CAAT-box	CAAT	475	4	-	Nicotiana glutinosa
GhCIPK6A2	CAAT-box	CAAT	577	4	-	Nicotiana glutinosa
GhCIPK6A2	CAAT-box	CAAT	746	4	-	Nicotiana glutinosa
GhCIPK6A2	CAAT-box	CAAT	750	4	-	Nicotiana glutinosa
GhCIPK6A2	CAAT-box	CAAAT	762	5	+	Pisum sativum	common cis-acting element in promoter and enhancer regions
GhCIPK6A2	CAAT-box	CAAAT	775	5	-	Pisum sativum	common cis-acting element in promoter and enhancer regions
GhCIPK6A2	CAAT-box	CAAT	865	4	+	Nicotiana glutinosa
GhCIPK6A2	CAAT-box	CAAT	894	4	+	Nicotiana glutinosa
GhCIPK6A2	CAAT-box	CAAAT	898	5	-	Pisum sativum	common cis-acting element in promoter and enhancer regions
GhCIPK6A2	CAAT-box	CAAT	906	4	-	Nicotiana glutinosa
GhCIPK6A2	CAAT-box	CAAAT	966	5	-	Pisum sativum	common cis-acting element in promoter and enhancer regions
GhCIPK6A2	CAAT-box	CAAT	976	4	-	Nicotiana glutinosa
GhCIPK6A2	CAAT-box	CCAAT	1145	5	-	Arabidopsis thaliana	common cis-acting element in promoter and enhancer regions
GhCIPK6A2	CAAT-box	CAAAT	1241	5	-	Pisum sativum	common cis-acting element in promoter and enhancer regions
GhCIPK6A2	CAAT-box	CAAAT	1274	5	+	Pisum sativum	common cis-acting element in promoter and enhancer regions
GhCIPK6A2	CAAT-box	CAAT	1351	4	+	Nicotiana glutinosa
GhCIPK6A2	CAAT-box	CAAT	1393	4	-	Nicotiana glutinosa
GhCIPK6A2	CAAT-box	CCAAT	1458	5	-	Arabidopsis thaliana	common cis-acting element in promoter and enhancer regions
GhCIPK6A2	CAAT-box	CAAT	1464	4	-	Nicotiana glutinosa
GhCIPK6A2	CAAT-box	CAAT	1534	4	+	Nicotiana glutinosa
GhCIPK6A2	CAAT-box	CCAAT	1561	5	-	Arabidopsis thaliana	common cis-acting element in promoter and enhancer regions
GhCIPK6A2	CAAT-box	CCAAT	1713	5	+	Arabidopsis thaliana	common cis-acting element in promoter and enhancer regions
GhCIPK6A2	CAAT-box	CAAT	1714	4	+	Nicotiana glutinosa
GhCIPK6A2	CAAT-box	CAAT	1716	4	-	Nicotiana glutinosa
GhCIPK6A2	G-box	tcCACGTGTCACT	1698	12	+	Glycine max	cis-acting regulatory element involved in light responsiveness
GhCIPK6A2	G-box	CACGTG	1700	6	-	Arabidopsis thaliana	cis-acting regulatory element involved in light responsiveness
GhCIPK6A2	G-box	TACGTG	1752	6	-	Arabidopsis thaliana	cis-acting regulatory element involved in light responsiveness
GhCIPK6A2	Unnamed__6	taTAAATATct	207	10	+	Zea mays
GhCIPK6A2	ERE	ATTTCATA	52	8	+	Nicotiana glutinos
GhCIPK6A2	ERE	ATTTTAAA	630	8	-	Nicotiana glutinos
GhCIPK6A2	ERE	ATTTTAAA	948	8	-	Nicotiana glutinos
GhCIPK6A2	ERE	ATTTCATA	1673	8	+	Nicotiana glutinos
GhCIPK6A2	TATA	TATAAAAT	1838	8	+	Arabidopsis thaliana
GhCIPK6A2	chs-Unit 1 m1	ACCTAACCCGG	1400	10	+	Zea mays	part of a light responsive element
GhCIPK6A2	TCCC-motif	TCTCCCT	1878	7	-	Spinacia oleracea	part of a light responsive element
GhCIPK6A2	AT~TATA-box	TATATA	201	6	+	Arabidopsis thaliana
GhCIPK6A2	AT~TATA-box	TATATA	203	6	+	Arabidopsis thaliana
GhCIPK6A2	AT~TATA-box	TATATA	205	6	+	Arabidopsis thaliana
GhCIPK6A2	AT~TATA-box	TATATA	362	6	+	Arabidopsis thaliana
GhCIPK6A2	AT~TATA-box	TATATAAA	1554	8	-	Arabidopsis thaliana
GhCIPK6A2	AT~TATA-box	TATATA	1556	6	-	Arabidopsis thaliana
GhCIPK6A2	MYB	TAACCA	354	6	-	Arabidopsis thaliana
GhCIPK6A2	MYB	CAACCA	425	6	+	Arabidopsis thaliana
GhCIPK6A2	MYB	CAACCA	1040	6	-	Arabidopsis thaliana
GhCIPK6A2	MYB	TAACCA	1503	6	-	Arabidopsis thaliana
GhCIPK6A2	MYB	TAACCA	1822	6	-	Arabidopsis thaliana
GhCIPK6A2	TATA-box	TATA	58	4	+	Arabidopsis thaliana	core promoter element around -30 of transcription start
GhCIPK6A2	TATA-box	TATA	77	4	+	Arabidopsis thaliana	core promoter element around -30 of transcription start
GhCIPK6A2	TATA-box	ATTATA	199	6	+	Brassica napus	core promoter element around -30 of transcription start
GhCIPK6A2	TATA-box	TATATAA	200	7	-	Arabidopsis thaliana	core promoter element around -30 of transcription start
GhCIPK6A2	TATA-box	TATATA	201	6	+	Arabidopsis thaliana	core promoter element around -30 of transcription start
GhCIPK6A2	TATA-box	ATATAT	202	6	+	Brassica napus	core promoter element around -30 of transcription start
GhCIPK6A2	TATA-box	TATATA	203	6	+	Arabidopsis thaliana	core promoter element around -30 of transcription start
GhCIPK6A2	TATA-box	TATATTTATATTT	204	12	-	Avena sativa	core promoter element around -30 of transcription start
GhCIPK6A2	TATA-box	TATATA	205	6	+	Arabidopsis thaliana	core promoter element around -30 of transcription start
GhCIPK6A2	TATA-box	ATATAA	206	6	+	Brassica oleracea	core promoter element around -30 of transcription start
GhCIPK6A2	TATA-box	TATA	207	4	+	Arabidopsis thaliana	core promoter element around -30 of transcription start
GhCIPK6A2	TATA-box	ATATAT	212	6	+	Brassica napus	core promoter element around -30 of transcription start
GhCIPK6A2	TATA-box	TATA	213	4	+	Arabidopsis thaliana	core promoter element around -30 of transcription start
GhCIPK6A2	TATA-box	TATA	266	4	+	Arabidopsis thaliana	core promoter element around -30 of transcription start
GhCIPK6A2	TATA-box	TATAAA	321	6	-	Helianthus annuus	core promoter element around -30 of transcription start
GhCIPK6A2	TATA-box	TATAA	322	5	-	Arabidopsis thaliana	core promoter element around -30 of transcription start
GhCIPK6A2	TATA-box	TATA	323	4	+	Arabidopsis thaliana	core promoter element around -30 of transcription start
GhCIPK6A2	TATA-box	ATTATA	360	6	+	Brassica napus	core promoter element around -30 of transcription start
GhCIPK6A2	TATA-box	TATATAA	361	7	-	Arabidopsis thaliana	core promoter element around -30 of transcription start
GhCIPK6A2	TATA-box	TATATA	362	6	+	Arabidopsis thaliana	core promoter element around -30 of transcription start
GhCIPK6A2	TATA-box	TATA	364	4	+	Arabidopsis thaliana	core promoter element around -30 of transcription start
GhCIPK6A2	TATA-box	ATTATA	415	6	+	Brassica napus	core promoter element around -30 of transcription start
GhCIPK6A2	TATA-box	TATAA	416	5	-	Arabidopsis thaliana	core promoter element around -30 of transcription start
GhCIPK6A2	TATA-box	TATA	417	4	+	Arabidopsis thaliana	core promoter element around -30 of transcription start
GhCIPK6A2	TATA-box	taTATAAAtc	438	9	-	Arabidopsis thaliana	core promoter element around -30 of transcription start
GhCIPK6A2	TATA-box	ATATAA	443	6	+	Brassica oleracea	core promoter element around -30 of transcription start
GhCIPK6A2	TATA-box	TATA	444	4	+	Arabidopsis thaliana	core promoter element around -30 of transcription start
GhCIPK6A2	TATA-box	ccTATAAAaa	538	9	-	Arabidopsis thaliana	core promoter element around -30 of transcription start
GhCIPK6A2	TATA-box	TATAAAA	539	7	-	Pisum sativum	core promoter element around -30 of transcription start
GhCIPK6A2	TATA-box	TATAAA	540	6	-	Helianthus annuus	core promoter element around -30 of transcription start
GhCIPK6A2	TATA-box	TATAA	541	5	-	Arabidopsis thaliana	core promoter element around -30 of transcription start
GhCIPK6A2	TATA-box	TATA	542	4	+	Arabidopsis thaliana	core promoter element around -30 of transcription start
GhCIPK6A2	TATA-box	TATAAA	547	6	-	Helianthus annuus	core promoter element around -30 of transcription start
GhCIPK6A2	TATA-box	TATAA	548	5	-	Arabidopsis thaliana	core promoter element around -30 of transcription start
GhCIPK6A2	TATA-box	TATA	549	4	+	Arabidopsis thaliana	core promoter element around -30 of transcription start
GhCIPK6A2	TATA-box	TATAAAA	554	7	-	Pisum sativum	core promoter element around -30 of transcription start
GhCIPK6A2	TATA-box	TATAAA	555	6	-	Helianthus annuus	core promoter element around -30 of transcription start
GhCIPK6A2	TATA-box	TATAA	556	5	-	Arabidopsis thaliana	core promoter element around -30 of transcription start
GhCIPK6A2	TATA-box	TATA	557	4	+	Arabidopsis thaliana	core promoter element around -30 of transcription start
GhCIPK6A2	TATA-box	TATAAAA	584	7	-	Pisum sativum	core promoter element around -30 of transcription start
GhCIPK6A2	TATA-box	TATAAA	585	6	-	Helianthus annuus	core promoter element around -30 of transcription start
GhCIPK6A2	TATA-box	TATAA	586	5	-	Arabidopsis thaliana	core promoter element around -30 of transcription start
GhCIPK6A2	TATA-box	TATA	587	4	+	Arabidopsis thaliana	core promoter element around -30 of transcription start
GhCIPK6A2	TATA-box	TATA	610	4	+	Arabidopsis thaliana	core promoter element around -30 of transcription start
GhCIPK6A2	TATA-box	TATA	831	4	+	Arabidopsis thaliana	core promoter element around -30 of transcription start
GhCIPK6A2	TATA-box	TATA	853	4	+	Arabidopsis thaliana	core promoter element around -30 of transcription start
GhCIPK6A2	TATA-box	ATTATA	887	6	+	Brassica napus	core promoter element around -30 of transcription start
GhCIPK6A2	TATA-box	TATAA	888	5	-	Arabidopsis thaliana	core promoter element around -30 of transcription start
GhCIPK6A2	TATA-box	TATA	889	4	+	Arabidopsis thaliana	core promoter element around -30 of transcription start
GhCIPK6A2	TATA-box	TAAAGATT	953	8	-	Arabidopsis thaliana	core promoter element around -30 of transcription start
GhCIPK6A2	TATA-box	ATATAA	1010	6	+	Brassica oleracea	core promoter element around -30 of transcription start
GhCIPK6A2	TATA-box	TATA	1011	4	-	Arabidopsis thaliana	core promoter element around -30 of transcription start
GhCIPK6A2	TATA-box	TAAAGATT	1013	8	+	Arabidopsis thaliana	core promoter element around -30 of transcription start
GhCIPK6A2	TATA-box	TATAA	1227	5	-	Arabidopsis thaliana	core promoter element around -30 of transcription start
GhCIPK6A2	TATA-box	TATA	1228	4	-	Arabidopsis thaliana	core promoter element around -30 of transcription start
GhCIPK6A2	TATA-box	TATAAAT	1473	7	-	Brassica juncea	core promoter element around -30 of transcription start
GhCIPK6A2	TATA-box	TATAAA	1474	6	-	Helianthus annuus	core promoter element around -30 of transcription start
GhCIPK6A2	TATA-box	TATAA	1475	5	-	Arabidopsis thaliana	core promoter element around -30 of transcription start
GhCIPK6A2	TATA-box	TATA	1476	4	-	Arabidopsis thaliana	core promoter element around -30 of transcription start
GhCIPK6A2	TATA-box	taTATAAAtc	1552	9	-	Arabidopsis thaliana	core promoter element around -30 of transcription start
GhCIPK6A2	TATA-box	TATAAAT	1553	7	-	Brassica juncea	core promoter element around -30 of transcription start
GhCIPK6A2	TATA-box	TATAAA	1554	6	-	Helianthus annuus	core promoter element around -30 of transcription start
GhCIPK6A2	TATA-box	TATATAA	1555	7	-	Arabidopsis thaliana	core promoter element around -30 of transcription start
GhCIPK6A2	TATA-box	TATATA	1556	6	-	Arabidopsis thaliana	core promoter element around -30 of transcription start
GhCIPK6A2	TATA-box	ATATAT	1557	6	-	Brassica napus	core promoter element around -30 of transcription start
GhCIPK6A2	TATA-box	TATA	1558	4	-	Arabidopsis thaliana	core promoter element around -30 of transcription start
GhCIPK6A2	TATA-box	ATTATA	1567	6	+	Brassica napus	core promoter element around -30 of transcription start
GhCIPK6A2	TATA-box	TATAA	1568	5	-	Arabidopsis thaliana	core promoter element around -30 of transcription start
GhCIPK6A2	TATA-box	TATA	1569	4	-	Arabidopsis thaliana	core promoter element around -30 of transcription start
GhCIPK6A2	TATA-box	TATA	1664	4	-	Arabidopsis thaliana	core promoter element around -30 of transcription start
GhCIPK6A2	TATA-box	TACATAAA	1826	8	+	Oryza sativa	core promoter element around -30 of transcription start
GhCIPK6A2	TATA-box	TATACA	1836	6	-	Helianthus annuus	core promoter element around -30 of transcription start
GhCIPK6A2	TATA-box	TATA	1838	4	-	Arabidopsis thaliana	core promoter element around -30 of transcription start
GhCIPK6A2	STRE	AGGGG	513	5	+	Arabidopsis thaliana
GhCIPK6A2	STRE	AGGGG	682	5	-	Arabidopsis thaliana
GhCIPK6A2	STRE	AGGGG	1264	5	+	Arabidopsis thaliana
GhCIPK6A2	as-1	TGACG	1684	5	+	Arabidopsis thaliana
GhCIPK6A2	circadian	CAAAGATATC	260	9	+	Lycopersicon esculentum	cis-acting regulatory element involved in circadian control
GhCIPK6A2		motif_sequence	184	4	+	organism	short_function
GhCIPK6A2		motif_sequence	1194	4	-	organism	short_function
GhCIPK6A2		motif_sequence	1695	4	+	organism	short_function
GhCIPK6A2		motif_sequence	1734	4	+	organism	short_function
GhCIPK6A2		motif_sequence	1957	4	+	organism	short_function
GhCIPK6A2		motif_sequence	1993	4	-	organism	short_function
GhCIPK6A2	WRE3	CCACCT	755	6	+	Pisum sativum
GhCIPK6A2	Unnamed__2	AACCTAACCT	1399	10	+	Petroselinum hortense
GhCIPK6A2	Unnamed__1	CGTGG	1699	5	-	Zea mays
GhCIPK6A2	Unnamed__1	CGTGG	1751	5	-	Zea mays
GhCIPK6A2	ABRE4	CACGTA	1752	6	+	Zea mays
GhCIPK6A2	AE-box	AGAAACTT	1204	8	+	Arabidopsis thaliana	part of a module for light response
GhCIPK6A2	ATCT-motif	AATCTAATCC	570	9	-	Pisum sativum	part of a conserved DNA module involved in light responsiveness
GhCIPK6A2	ABRE3a	TACGTG	1752	6	-	Zea mays
GhCIPK6A2	GT1-motif	GGTTAAT	355	7	+	Avena sativa	light responsive element
GhCIPK6A2	GT1-motif	GGTTAA	1504	6	+	Arabidopsis thaliana	light responsive element
GhCIPK6A2	GT1-motif	GGTTAA	1527	6	-	Arabidopsis thaliana	light responsive element
GhCIPK6A2	Box 4	ATTAAT	156	6	+	Petroselinum crispum	part of a conserved DNA module involved in light responsiveness
GhCIPK6A2	Box 4	ATTAAT	216	6	+	Petroselinum crispum	part of a conserved DNA module involved in light responsiveness
GhCIPK6A2	Box 4	ATTAAT	285	6	+	Petroselinum crispum	part of a conserved DNA module involved in light responsiveness
GhCIPK6A2	Box 4	ATTAAT	439	6	+	Petroselinum crispum	part of a conserved DNA module involved in light responsiveness
GhCIPK6A2	Box 4	ATTAAT	625	6	+	Petroselinum crispum	part of a conserved DNA module involved in light responsiveness
GhCIPK6A2	Box 4	ATTAAT	925	6	+	Petroselinum crispum	part of a conserved DNA module involved in light responsiveness
GhCIPK6A2	Box 4	ATTAAT	936	6	+	Petroselinum crispum	part of a conserved DNA module involved in light responsiveness
GhCIPK6A2	Box 4	ATTAAT	940	6	+	Petroselinum crispum	part of a conserved DNA module involved in light responsiveness
GhCIPK6A2	Box 4	ATTAAT	1134	6	-	Petroselinum crispum	part of a conserved DNA module involved in light responsiveness
GhCIPK6A2	Box 4	ATTAAT	1181	6	-	Petroselinum crispum	part of a conserved DNA module involved in light responsiveness
GhCIPK6A2	CGTCA-motif	CGTCA	1684	5	-	Hordeum vulgare	cis-acting regulatory element involved in the MeJA-responsiveness
GhCIPK6A2	ABRE	CACGTG	1700	6	-	Arabidopsis thaliana	cis-acting element involved in the abscisic acid responsiveness
GhCIPK6A2	ABRE	ACGTG	1701	5	+	Arabidopsis thaliana	cis-acting element involved in the abscisic acid responsiveness
GhCIPK6A2	ABRE	ACGTG	1752	5	-	Arabidopsis thaliana	cis-acting element involved in the abscisic acid responsiveness
GhCIPK6A2	G-Box	CACGTG	1700	6	-	Pisum sativum	cis-acting regulatory element involved in light responsiveness
GhCIPK6A2	Unnamed__4	CTCC	598	4	-	Petroselinum hortense
GhCIPK6A2	Unnamed__4	CTCC	694	4	+	Petroselinum hortense
GhCIPK6A2	Unnamed__4	CTCC	759	4	+	Petroselinum hortense
GhCIPK6A2	Unnamed__4	CTCC	1150	4	-	Petroselinum hortense
GhCIPK6A2	Unnamed__4	CTCC	1655	4	-	Petroselinum hortense
GhCIPK6A2	Unnamed__4	CTCC	1697	4	+	Petroselinum hortense
GhCIPK6A2	Unnamed__4	CTCC	1880	4	-	Petroselinum hortense
GhCIPK6A2	Unnamed__4	CTCC	1910	4	+	Petroselinum hortense
GhCIPK6A2	MYC	CATTTG	244	6	+	Arabidopsis thaliana
GhCIPK6A2	MYC	CATTTG	762	6	-	Arabidopsis thaliana
GhCIPK6A2	MYC	CATTTG	965	6	+	Arabidopsis thaliana
GhCIPK6A2	MYC	CAATTG	1714	6	-	Arabidopsis thaliana
GhCIPK6A2	MRE	AACCTAA	1399	7	+	Petroselinum crispum	MYB binding site involved in light responsiveness
GhCIPK6A2	WUN-motif	AAATTACTA	816	9	-	Nicotiana glutinosa
GhCIPK6A2	WUN-motif	AAATTACT	817	8	-	Nicotiana glutinosa
GhCIPK6A2	WUN-motif	TTATTACAT	1061	9	-	Nicotiana glutinosa
GhCIPK6A2	WUN-motif	AAATTTCTT	1107	9	-	Nicotiana glutinosa
GhCIPK6A2	AT-rich element	ATAGAAATCAA	1043	10	-	Glycine max	binding site of AT-rich DNA binding protein (ATBP-1)
GhCIPK6A2	MYB-like sequence	TAACCA	354	6	-	Arabidopsis thaliana
GhCIPK6A2	MYB-like sequence	TAACCA	1503	6	-	Arabidopsis thaliana
GhCIPK6A2	MYB-like sequence	TAACCA	1822	6	-	Arabidopsis thaliana
GhCIPK6A2	TGACG-motif	TGACG	1684	5	+	Hordeum vulgare	cis-acting regulatory element involved in the MeJA-responsiveness
GhCIPK6A3	G-box	ACACGTGT	866	8	+	Brassica napus	cis-acting regulatory element involved in light responsiveness
GhCIPK6A3	G-box	CACGTG	867	6	+	Arabidopsis thaliana	cis-acting regulatory element involved in light responsiveness
GhCIPK6A3	G-box	ACACGTGT	885	8	+	Brassica napus	cis-acting regulatory element involved in light responsiveness
GhCIPK6A3	G-box	CACGTG	886	6	+	Arabidopsis thaliana	cis-acting regulatory element involved in light responsiveness
GhCIPK6A3	G-box	CACGTC	1048	6	-	Zea mays	cis-acting regulatory element involved in light responsiveness
GhCIPK6A3	G-box	TACGTG	1065	6	-	Arabidopsis thaliana	cis-acting regulatory element involved in light responsiveness
GhCIPK6A3	G-box	tgACACGTGGCA	1211	11	-	Lycopersicon esculentum	cis-acting regulatory element involved in light responsiveness
GhCIPK6A3	G-box	ACACGTG(G/t)CACC	1213	10.5	+	Lycopersicon esculentum	cis-acting regulatory element involved in light responsiveness
GhCIPK6A3	G-box	CACGTG	1214	6	-	Arabidopsis thaliana	cis-acting regulatory element involved in light responsiveness
GhCIPK6A3	G-box	CACGTC	1846	6	+	Zea mays	cis-acting regulatory element involved in light responsiveness
GhCIPK6A3	CAAT-box	CAAAT	5	5	-	Pisum sativum	common cis-acting element in promoter and enhancer regions
GhCIPK6A3	CAAT-box	CAAT	29	4	-	Nicotiana glutinosa
GhCIPK6A3	CAAT-box	CAAT	35	4	+	Nicotiana glutinosa
GhCIPK6A3	CAAT-box	CAAAT	93	5	-	Pisum sativum	common cis-acting element in promoter and enhancer regions
GhCIPK6A3	CAAT-box	CCAAT	120	5	+	Arabidopsis thaliana	common cis-acting element in promoter and enhancer regions
GhCIPK6A3	CAAT-box	CAAT	121	4	+	Nicotiana glutinosa
GhCIPK6A3	CAAT-box	CAAT	156	4	+	Nicotiana glutinosa
GhCIPK6A3	CAAT-box	CAAAT	202	5	-	Pisum sativum	common cis-acting element in promoter and enhancer regions
GhCIPK6A3	CAAT-box	CAAT	257	4	+	Nicotiana glutinosa
GhCIPK6A3	CAAT-box	CAAAT	270	5	+	Pisum sativum	common cis-acting element in promoter and enhancer regions
GhCIPK6A3	CAAT-box	CAAAT	307	5	-	Pisum sativum	common cis-acting element in promoter and enhancer regions
GhCIPK6A3	CAAT-box	CAAAT	347	5	+	Pisum sativum	common cis-acting element in promoter and enhancer regions
GhCIPK6A3	CAAT-box	CAAAT	360	5	-	Pisum sativum	common cis-acting element in promoter and enhancer regions
GhCIPK6A3	CAAT-box	CAAT	367	4	-	Nicotiana glutinosa
GhCIPK6A3	CAAT-box	CCAAT	383	5	-	Arabidopsis thaliana	common cis-acting element in promoter and enhancer regions
GhCIPK6A3	CAAT-box	CAAT	492	4	-	Nicotiana glutinosa
GhCIPK6A3	CAAT-box	CAAT	509	4	+	Nicotiana glutinosa
GhCIPK6A3	CAAT-box	CAAT	601	4	+	Nicotiana glutinosa
GhCIPK6A3	CAAT-box	CAAT	679	4	-	Nicotiana glutinosa
GhCIPK6A3	CAAT-box	CAAT	794	4	+	Nicotiana glutinosa
GhCIPK6A3	CAAT-box	CAAT	835	4	+	Nicotiana glutinosa
GhCIPK6A3	CAAT-box	CAAAT	922	5	-	Pisum sativum	common cis-acting element in promoter and enhancer regions
GhCIPK6A3	CAAT-box	CAAT	1045	4	-	Nicotiana glutinosa
GhCIPK6A3	CAAT-box	CAAT	1197	4	-	Nicotiana glutinosa
GhCIPK6A3	CAAT-box	CAAAT	1256	5	+	Pisum sativum	common cis-acting element in promoter and enhancer regions
GhCIPK6A3	CAAT-box	CCAAT	1345	5	+	Arabidopsis thaliana	common cis-acting element in promoter and enhancer regions
GhCIPK6A3	CAAT-box	CAAT	1346	4	+	Nicotiana glutinosa
GhCIPK6A3	CAAT-box	CAAAT	1384	5	-	Pisum sativum	common cis-acting element in promoter and enhancer regions
GhCIPK6A3	CAAT-box	CAAAT	1415	5	+	Pisum sativum	common cis-acting element in promoter and enhancer regions
GhCIPK6A3	CAAT-box	CAAAT	1481	5	+	Pisum sativum	common cis-acting element in promoter and enhancer regions
GhCIPK6A3	CAAT-box	CAAAT	1540	5	-	Pisum sativum	common cis-acting element in promoter and enhancer regions
GhCIPK6A3	CAAT-box	CAAT	1613	4	-	Nicotiana glutinosa
GhCIPK6A3	CAAT-box	CAAAT	1646	5	+	Pisum sativum	common cis-acting element in promoter and enhancer regions
GhCIPK6A3	CAAT-box	CCAAT	1662	5	-	Arabidopsis thaliana	common cis-acting element in promoter and enhancer regions
GhCIPK6A3	CAAT-box	TGCCAAC	1779	7	-	Petunia hybrida	common cis-acting element in promoter and enhancer regions
GhCIPK6A3	CAAT-box	CCAAT	1819	5	-	Arabidopsis thaliana	common cis-acting element in promoter and enhancer regions
GhCIPK6A3	CAAT-box	CAAT	1832	4	-	Nicotiana glutinosa
GhCIPK6A3	CAAT-box	CAAT	1913	4	-	Nicotiana glutinosa
GhCIPK6A3	ERE	ATTTCATA	573	8	+	Nicotiana glutinos
GhCIPK6A3	ERE	ATTTTAAA	806	8	+	Nicotiana glutinos
GhCIPK6A3	TCA-element	CCATCTTTTT	952	9	-	Nicotiana tabacum	cis-acting element involved in salicylic acid responsiveness
GhCIPK6A3	TC-rich repeats	GTTTTCTTAC	592	9	-	Nicotiana tabacum	cis-acting element involved in defense and stress responsiveness
GhCIPK6A3	TC-rich repeats	GTTTTCTTAC	1794	9	+	Nicotiana tabacum	cis-acting element involved in defense and stress responsiveness
GhCIPK6A3	LTR	CCGAAA	1827	6	+	Hordeum vulgare	cis-acting element involved in low-temperature responsiveness
GhCIPK6A3	LTR	CCGAAA	1839	6	+	Hordeum vulgare	cis-acting element involved in low-temperature responsiveness
GhCIPK6A3		motif_sequence	313	4	+	organism	short_function
GhCIPK6A3		motif_sequence	341	4	+	organism	short_function
GhCIPK6A3		motif_sequence	1231	4	+	organism	short_function
GhCIPK6A3		motif_sequence	1275	4	+	organism	short_function
GhCIPK6A3		motif_sequence	1293	4	-	organism	short_function
GhCIPK6A3		motif_sequence	1406	4	-	organism	short_function
GhCIPK6A3		motif_sequence	1425	4	+	organism	short_function
GhCIPK6A3		motif_sequence	1514	4	-	organism	short_function
GhCIPK6A3		motif_sequence	1649	4	+	organism	short_function
GhCIPK6A3		motif_sequence	1654	4	+	organism	short_function
GhCIPK6A3		motif_sequence	1665	4	-	organism	short_function
GhCIPK6A3		motif_sequence	1757	4	-	organism	short_function
GhCIPK6A3	TCT-motif	TCTTAC	1798	6	+	Arabidopsis thaliana	part of a light responsive element
GhCIPK6A3	O2-site	GTTGACGTGA	699	9	+	Zea mays	cis-acting regulatory element involved in zein metabolism regulation
GhCIPK6A3	as-1	TGACG	686	5	-	Arabidopsis thaliana
GhCIPK6A3	as-1	TGACG	1047	5	+	Arabidopsis thaliana
GhCIPK6A3	STRE	AGGGG	330	5	+	Arabidopsis thaliana
GhCIPK6A3	STRE	AGGGG	1744	5	-	Arabidopsis thaliana
GhCIPK6A3	TATA-box	TATTTAAA	17	8	+	Arabidopsis thaliana	core promoter element around -30 of transcription start
GhCIPK6A3	TATA-box	TATTTAAA	19	8	-	Arabidopsis thaliana	core promoter element around -30 of transcription start
GhCIPK6A3	TATA-box	TATAA	86	5	-	Arabidopsis thaliana	core promoter element around -30 of transcription start
GhCIPK6A3	TATA-box	TATA	87	4	+	Arabidopsis thaliana	core promoter element around -30 of transcription start
GhCIPK6A3	TATA-box	TATATA	485	6	+	Arabidopsis thaliana	core promoter element around -30 of transcription start
GhCIPK6A3	TATA-box	TATA	487	4	+	Arabidopsis thaliana	core promoter element around -30 of transcription start
GhCIPK6A3	TATA-box	TATAAA	496	6	-	Helianthus annuus	core promoter element around -30 of transcription start
GhCIPK6A3	TATA-box	TATATAA	497	7	-	Arabidopsis thaliana	core promoter element around -30 of transcription start
GhCIPK6A3	TATA-box	TATATA	498	6	+	Arabidopsis thaliana	core promoter element around -30 of transcription start
GhCIPK6A3	TATA-box	ATATAT	499	6	+	Brassica napus	core promoter element around -30 of transcription start
GhCIPK6A3	TATA-box	TATATA	500	6	+	Arabidopsis thaliana	core promoter element around -30 of transcription start
GhCIPK6A3	TATA-box	ATATAT	501	6	+	Brassica napus	core promoter element around -30 of transcription start
GhCIPK6A3	TATA-box	TATA	502	4	+	Arabidopsis thaliana	core promoter element around -30 of transcription start
GhCIPK6A3	TATA-box	TATA	528	4	+	Arabidopsis thaliana	core promoter element around -30 of transcription start
GhCIPK6A3	TATA-box	TATATA	560	6	+	Arabidopsis thaliana	core promoter element around -30 of transcription start
GhCIPK6A3	TATA-box	ATATAT	561	6	+	Brassica napus	core promoter element around -30 of transcription start
GhCIPK6A3	TATA-box	TATATA	562	6	+	Arabidopsis thaliana	core promoter element around -30 of transcription start
GhCIPK6A3	TATA-box	TATA	564	4	+	Arabidopsis thaliana	core promoter element around -30 of transcription start
GhCIPK6A3	TATA-box	taTATAAAtc	619	9	-	Arabidopsis thaliana	core promoter element around -30 of transcription start
GhCIPK6A3	TATA-box	TATATA	623	6	+	Arabidopsis thaliana	core promoter element around -30 of transcription start
GhCIPK6A3	TATA-box	ATATAA	624	6	+	Brassica oleracea	core promoter element around -30 of transcription start
GhCIPK6A3	TATA-box	TATA	625	4	+	Arabidopsis thaliana	core promoter element around -30 of transcription start
GhCIPK6A3	TATA-box	TACAAAA	637	7	-	Oryza sativa	core promoter element around -30 of transcription start
GhCIPK6A3	TATA-box	TATA	655	4	+	Arabidopsis thaliana	core promoter element around -30 of transcription start
GhCIPK6A3	TATA-box	TATA	670	4	+	Arabidopsis thaliana	core promoter element around -30 of transcription start
GhCIPK6A3	TATA-box	TATAAAA	799	7	-	Pisum sativum	core promoter element around -30 of transcription start
GhCIPK6A3	TATA-box	TATAAA	800	6	-	Helianthus annuus	core promoter element around -30 of transcription start
GhCIPK6A3	TATA-box	TATAA	801	5	-	Arabidopsis thaliana	core promoter element around -30 of transcription start
GhCIPK6A3	TATA-box	TATA	802	4	+	Arabidopsis thaliana	core promoter element around -30 of transcription start
GhCIPK6A3	TATA-box	ATTATA	819	6	+	Brassica napus	core promoter element around -30 of transcription start
GhCIPK6A3	TATA-box	TATAA	820	5	-	Arabidopsis thaliana	core promoter element around -30 of transcription start
GhCIPK6A3	TATA-box	TATA	821	4	+	Arabidopsis thaliana	core promoter element around -30 of transcription start
GhCIPK6A3	TATA-box	ATTATA	1092	6	+	Brassica napus	core promoter element around -30 of transcription start
GhCIPK6A3	TATA-box	TATAA	1093	5	-	Arabidopsis thaliana	core promoter element around -30 of transcription start
GhCIPK6A3	TATA-box	TATA	1094	4	-	Arabidopsis thaliana	core promoter element around -30 of transcription start
GhCIPK6A3	TATA-box	ATATAT	1237	6	-	Brassica napus	core promoter element around -30 of transcription start
GhCIPK6A3	TATA-box	TATA	1238	4	-	Arabidopsis thaliana	core promoter element around -30 of transcription start
GhCIPK6A3	TATA-box	TATA	1281	4	-	Arabidopsis thaliana	core promoter element around -30 of transcription start
GhCIPK6A3	TATA-box	TATA	1312	4	-	Arabidopsis thaliana	core promoter element around -30 of transcription start
GhCIPK6A3	TATA-box	TACAAAA	1328	7	-	Oryza sativa	core promoter element around -30 of transcription start
GhCIPK6A3	TATA-box	ATATAA	1418	6	+	Brassica oleracea	core promoter element around -30 of transcription start
GhCIPK6A3	TATA-box	TATA	1419	4	-	Arabidopsis thaliana	core promoter element around -30 of transcription start
GhCIPK6A3	TATA-box	ATTATA	1484	6	+	Brassica napus	core promoter element around -30 of transcription start
GhCIPK6A3	TATA-box	TATAA	1485	5	-	Arabidopsis thaliana	core promoter element around -30 of transcription start
GhCIPK6A3	TATA-box	TATA	1486	4	-	Arabidopsis thaliana	core promoter element around -30 of transcription start
GhCIPK6A3	TATA-box	ccTATAAAaa	1504	9	+	Arabidopsis thaliana	core promoter element around -30 of transcription start
GhCIPK6A3	TATA-box	TATA	1522	4	-	Arabidopsis thaliana	core promoter element around -30 of transcription start
GhCIPK6A3	TATA-box	TATAAAT	1532	7	-	Brassica juncea	core promoter element around -30 of transcription start
GhCIPK6A3	TATA-box	TATAAA	1533	6	-	Helianthus annuus	core promoter element around -30 of transcription start
GhCIPK6A3	TATA-box	TATAA	1534	5	-	Arabidopsis thaliana	core promoter element around -30 of transcription start
GhCIPK6A3	TATA-box	TATA	1535	4	-	Arabidopsis thaliana	core promoter element around -30 of transcription start
GhCIPK6A3	TATA-box	TATACA	1591	6	-	Helianthus annuus	core promoter element around -30 of transcription start
GhCIPK6A3	TATA-box	TATA	1593	4	-	Arabidopsis thaliana	core promoter element around -30 of transcription start
GhCIPK6A3	TATA-box	TATAAATA	1717	8	-	Daucus carota	core promoter element around -30 of transcription start
GhCIPK6A3	TATA-box	TATAAAT	1718	7	-	Brassica juncea	core promoter element around -30 of transcription start
GhCIPK6A3	TATA-box	TATAAA	1719	6	-	Helianthus annuus	core promoter element around -30 of transcription start
GhCIPK6A3	TATA-box	TATAA	1720	5	-	Arabidopsis thaliana	core promoter element around -30 of transcription start
GhCIPK6A3	TATA-box	TATA	1721	4	-	Arabidopsis thaliana	core promoter element around -30 of transcription start
GhCIPK6A3	TATA-box	TATTTAAA	1885	8	-	Arabidopsis thaliana	core promoter element around -30 of transcription start
GhCIPK6A3	TATA-box	TATATTTATATTT	1888	12	-	Avena sativa	core promoter element around -30 of transcription start
GhCIPK6A3	TATA-box	TATA	1891	4	-	Arabidopsis thaliana	core promoter element around -30 of transcription start
GhCIPK6A3	TATA-box	ATATAT	1896	6	-	Brassica napus	core promoter element around -30 of transcription start
GhCIPK6A3	TATA-box	TATA	1897	4	-	Arabidopsis thaliana	core promoter element around -30 of transcription start
GhCIPK6A3	AT~TATA-box	TATATA	485	6	+	Arabidopsis thaliana
GhCIPK6A3	AT~TATA-box	TATATAAA	496	8	-	Arabidopsis thaliana
GhCIPK6A3	AT~TATA-box	TATATA	498	6	+	Arabidopsis thaliana
GhCIPK6A3	AT~TATA-box	TATATA	500	6	+	Arabidopsis thaliana
GhCIPK6A3	AT~TATA-box	TATATA	560	6	+	Arabidopsis thaliana
GhCIPK6A3	AT~TATA-box	TATATA	562	6	+	Arabidopsis thaliana
GhCIPK6A3	AT~TATA-box	TATATA	623	6	+	Arabidopsis thaliana
GhCIPK6A3	Unnamed__1	CGTGG	1050	5	+	Zea mays
GhCIPK6A3	Unnamed__1	CGTGG	1148	5	-	Zea mays
GhCIPK6A3	Unnamed__1	CGTGG	1213	5	-	Zea mays
GhCIPK6A3	I-box	GTATAAGGCC	1521	9	+	Larix laricina	part of a light responsive element
GhCIPK6A3	WRE3	CCACCT	664	6	-	Pisum sativum
GhCIPK6A3	MBS	CAACTG	1138	6	+	Arabidopsis thaliana	MYB binding site involved in drought-inducibility
GhCIPK6A3	Myb	CAACTG	1138	6	+	Arabidopsis thaliana
GhCIPK6A3	ABRE3a	TACGTG	1065	6	-	Zea mays
GhCIPK6A3	P-box	CCTTTTG	1676	7	-	Oryza sativa	gibberellin-responsive element
GhCIPK6A3	ABRE4	CACGTA	1065	6	+	Zea mays
GhCIPK6A3	MYC	CATTTG	201	6	+	Arabidopsis thaliana
GhCIPK6A3	MYC	CATTTG	1256	6	-	Arabidopsis thaliana
GhCIPK6A3	Unnamed__4	CTCC	960	4	-	Petroselinum hortense
GhCIPK6A3	Unnamed__4	CTCC	1017	4	-	Petroselinum hortense
GhCIPK6A3	Unnamed__4	CTCC	1143	4	-	Petroselinum hortense
GhCIPK6A3	Unnamed__4	CTCC	1651	4	+	Petroselinum hortense
GhCIPK6A3	Unnamed__4	CTCC	1665	4	-	Petroselinum hortense
GhCIPK6A3	Unnamed__4	CTCC	1815	4	+	Petroselinum hortense
GhCIPK6A3	G-Box	CACGTG	867	6	+	Pisum sativum	cis-acting regulatory element involved in light responsiveness
GhCIPK6A3	G-Box	CACGTG	886	6	+	Pisum sativum	cis-acting regulatory element involved in light responsiveness
GhCIPK6A3	G-Box	CACGTG	1214	6	-	Pisum sativum	cis-acting regulatory element involved in light responsiveness
GhCIPK6A3	ABRE	CACGTG	867	6	+	Arabidopsis thaliana	cis-acting element involved in the abscisic acid responsiveness
GhCIPK6A3	ABRE	ACGTG	868	5	+	Arabidopsis thaliana	cis-acting element involved in the abscisic acid responsiveness
GhCIPK6A3	ABRE	CACGTG	886	6	+	Arabidopsis thaliana	cis-acting element involved in the abscisic acid responsiveness
GhCIPK6A3	ABRE	ACGTG	887	5	+	Arabidopsis thaliana	cis-acting element involved in the abscisic acid responsiveness
GhCIPK6A3	ABRE	ACGTG	1049	5	+	Arabidopsis thaliana	cis-acting element involved in the abscisic acid responsiveness
GhCIPK6A3	ABRE	ACGTG	1065	5	-	Arabidopsis thaliana	cis-acting element involved in the abscisic acid responsiveness
GhCIPK6A3	ABRE	CGCACGTGTC	1212	9	+	Hordeum vulgare	cis-acting element involved in the abscisic acid responsiveness
GhCIPK6A3	ABRE	CACGTG	1214	6	-	Arabidopsis thaliana	cis-acting element involved in the abscisic acid responsiveness
GhCIPK6A3	ABRE	ACGTG	1215	5	+	Arabidopsis thaliana	cis-acting element involved in the abscisic acid responsiveness
GhCIPK6A3	ABRE	ACGTG	1846	5	-	Arabidopsis thaliana	cis-acting element involved in the abscisic acid responsiveness
GhCIPK6A3	Box 4	ATTAAT	73	6	+	Petroselinum crispum	part of a conserved DNA module involved in light responsiveness
GhCIPK6A3	Box 4	ATTAAT	658	6	+	Petroselinum crispum	part of a conserved DNA module involved in light responsiveness
GhCIPK6A3	Box 4	ATTAAT	942	6	+	Petroselinum crispum	part of a conserved DNA module involved in light responsiveness
GhCIPK6A3	Box 4	ATTAAT	1445	6	-	Petroselinum crispum	part of a conserved DNA module involved in light responsiveness
GhCIPK6A3	CGTCA-motif	CGTCA	686	5	+	Hordeum vulgare	cis-acting regulatory element involved in the MeJA-responsiveness
GhCIPK6A3	CGTCA-motif	CGTCA	1047	5	-	Hordeum vulgare	cis-acting regulatory element involved in the MeJA-responsiveness
GhCIPK6A3	W box	TTGACC	1253	6	-	Arabidopsis thaliana
GhCIPK6A3	W box	TTGACC	1542	6	+	Arabidopsis thaliana
GhCIPK6A3	TGACG-motif	TGACG	686	5	-	Hordeum vulgare	cis-acting regulatory element involved in the MeJA-responsiveness
GhCIPK6A3	TGACG-motif	TGACG	1047	5	+	Hordeum vulgare	cis-acting regulatory element involved in the MeJA-responsiveness
GhCIPK6A3	AT-rich element	ATAGAAATCAA	647	10	-	Glycine max	binding site of AT-rich DNA binding protein (ATBP-1)
GhCIPK6A4	ARE	AAACCA	397	6	+	Zea mays	cis-acting regulatory element essential for the anaerobic induction
GhCIPK6A4	Myb-binding site	CAACAG	591	6	-	Nicotiana tabacum
GhCIPK6A4	MSA-like	(T/C)C(T/C)AACGG(T/C)(T/C)A	1801	9	-	Catharanthus roseus	cis-acting element involved in cell cycle regulation
GhCIPK6A4	MSA-like	TCCAACGGT	1803	9	-	Catharanthus roseus	cis-acting element involved in cell cycle regulation
GhCIPK6A4	CCAAT-box	CAACGG	1804	6	-	Hordeum vulgare	MYBHv1 binding site
GhCIPK6A4	TGA-element	AACGAC	331	6	-	Brassica oleracea	auxin-responsive element
GhCIPK6A4	TGACG-motif	TGACG	289	5	-	Hordeum vulgare	cis-acting regulatory element involved in the MeJA-responsiveness
GhCIPK6A4	MYB-like sequence	TAACCA	941	6	+	Arabidopsis thaliana
GhCIPK6A4	GCN4_motif	TGAGTCA	269	7	+	Oryza sativa	cis-regulatory element involved in endosperm expression
GhCIPK6A4	ATCT-motif	AATCTAATCC	497	9	-	Pisum sativum	part of a conserved DNA module involved in light responsiveness
GhCIPK6A4	AE-box	AGAAACAA	191	8	+	Arabidopsis thaliana	part of a module for light response
GhCIPK6A4	AE-box	AGAAACAA	299	8	+	Arabidopsis thaliana	part of a module for light response
GhCIPK6A4	AE-box	AGAAACAA	723	8	+	Arabidopsis thaliana	part of a module for light response
GhCIPK6A4	P-box	CCTTTTG	425	7	-	Oryza sativa	gibberellin-responsive element
GhCIPK6A4	GT1-motif	GGTTAA	41	6	+	Arabidopsis thaliana	light responsive element
GhCIPK6A4	GT1-motif	GGTTAA	126	6	-	Arabidopsis thaliana	light responsive element
GhCIPK6A4	GARE-motif	TCTGTTG	590	7	+	Brassica oleracea	gibberellin-responsive element
GhCIPK6A4	re2f-1	GCGGGAAA	349	8	+	Oryza sativa
GhCIPK6A4	Box 4	ATTAAT	485	6	+	Petroselinum crispum	part of a conserved DNA module involved in light responsiveness
GhCIPK6A4	Box 4	ATTAAT	1088	6	-	Petroselinum crispum	part of a conserved DNA module involved in light responsiveness
GhCIPK6A4	Box 4	ATTAAT	1240	6	-	Petroselinum crispum	part of a conserved DNA module involved in light responsiveness
GhCIPK6A4	Box 4	ATTAAT	1309	6	-	Petroselinum crispum	part of a conserved DNA module involved in light responsiveness
GhCIPK6A4	Box 4	ATTAAT	1425	6	-	Petroselinum crispum	part of a conserved DNA module involved in light responsiveness
GhCIPK6A4	CGTCA-motif	CGTCA	289	5	+	Hordeum vulgare	cis-acting regulatory element involved in the MeJA-responsiveness
GhCIPK6A4	LAMP-element	CTTTATCA	2	8	-	Pisum sativum	part of a light responsive element
GhCIPK6A4	G-Box	CACGTG	1596	6	-	Pisum sativum	cis-acting regulatory element involved in light responsiveness
GhCIPK6A4	G-Box	TCCACATGGCA	1781	10	-	Triticum aestivum	cis-acting regulatory element involved in light responsiveness
GhCIPK6A4	G-Box	CACGTT	1857	6	-	Pisum sativum	cis-acting regulatory element involved in light responsiveness
GhCIPK6A4	ABRE	CACGTG	1596	6	-	Arabidopsis thaliana	cis-acting element involved in the abscisic acid responsiveness
GhCIPK6A4	ABRE	ACGTG	1597	5	+	Arabidopsis thaliana	cis-acting element involved in the abscisic acid responsiveness
GhCIPK6A4	ABRE	ACGTG	1858	5	+	Arabidopsis thaliana	cis-acting element involved in the abscisic acid responsiveness
GhCIPK6A4	MYC	CATTTG	55	6	-	Arabidopsis thaliana
GhCIPK6A4	MYC	CATTTG	87	6	-	Arabidopsis thaliana
GhCIPK6A4	MYC	CAATTG	509	6	+	Arabidopsis thaliana
GhCIPK6A4	MYC	CATGTG	1191	6	+	Arabidopsis thaliana
GhCIPK6A4	MYC	CATGTG	1784	6	+	Arabidopsis thaliana
GhCIPK6A4	Unnamed__4	CTCC	24	4	-	Petroselinum hortense
GhCIPK6A4	Unnamed__4	CTCC	257	4	-	Petroselinum hortense
GhCIPK6A4	Unnamed__4	CTCC	315	4	+	Petroselinum hortense
GhCIPK6A4	Unnamed__4	CTCC	810	4	+	Petroselinum hortense
GhCIPK6A4	MYB	CAACCA	102	6	+	Arabidopsis thaliana
GhCIPK6A4	MYB	CAACAG	591	6	-	Arabidopsis thaliana
GhCIPK6A4	MYB	TAACCA	941	6	+	Arabidopsis thaliana
GhCIPK6A4	MYB	CAACCA	1752	6	+	Arabidopsis thaliana
GhCIPK6A4	AT~TATA-box	TATATAAA	537	8	-	Arabidopsis thaliana
GhCIPK6A4	AT~TATA-box	TATATA	539	6	+	Arabidopsis thaliana
GhCIPK6A4	AT~TATA-box	TATATA	960	6	+	Arabidopsis thaliana
GhCIPK6A4	AT~TATA-box	TATATA	1470	6	-	Arabidopsis thaliana
GhCIPK6A4	AT~TATA-box	TATATA	1535	6	-	Arabidopsis thaliana
GhCIPK6A4	AT~TATA-box	TATATA	1537	6	-	Arabidopsis thaliana
GhCIPK6A4	AT~TATA-box	TATATA	1539	6	-	Arabidopsis thaliana
GhCIPK6A4	as-1	TGACG	289	5	-	Arabidopsis thaliana
GhCIPK6A4	STRE	AGGGG	1647	5	+	Arabidopsis thaliana
GhCIPK6A4	STRE	AGGGG	1961	5	+	Arabidopsis thaliana
GhCIPK6A4	TATA-box	TATAAAA	536	7	-	Pisum sativum	core promoter element around -30 of transcription start
GhCIPK6A4	TATA-box	TATAAA	537	6	-	Helianthus annuus	core promoter element around -30 of transcription start
GhCIPK6A4	TATA-box	TATATAA	538	7	-	Arabidopsis thaliana	core promoter element around -30 of transcription start
GhCIPK6A4	TATA-box	TATATA	539	6	+	Arabidopsis thaliana	core promoter element around -30 of transcription start
GhCIPK6A4	TATA-box	ATATAT	540	6	+	Brassica napus	core promoter element around -30 of transcription start
GhCIPK6A4	TATA-box	TATA	541	4	+	Arabidopsis thaliana	core promoter element around -30 of transcription start
GhCIPK6A4	TATA-box	TATA	567	4	+	Arabidopsis thaliana	core promoter element around -30 of transcription start
GhCIPK6A4	TATA-box	TACAAAA	609	7	-	Oryza sativa	core promoter element around -30 of transcription start
GhCIPK6A4	TATA-box	TATA	681	4	+	Arabidopsis thaliana	core promoter element around -30 of transcription start
GhCIPK6A4	TATA-box	TATA	819	4	+	Arabidopsis thaliana	core promoter element around -30 of transcription start
GhCIPK6A4	TATA-box	TATA	851	4	+	Arabidopsis thaliana	core promoter element around -30 of transcription start
GhCIPK6A4	TATA-box	ATATAT	959	6	+	Brassica napus	core promoter element around -30 of transcription start
GhCIPK6A4	TATA-box	TATATA	960	6	+	Arabidopsis thaliana	core promoter element around -30 of transcription start
GhCIPK6A4	TATA-box	ATATAA	961	6	+	Brassica oleracea	core promoter element around -30 of transcription start
GhCIPK6A4	TATA-box	TATA	962	4	+	Arabidopsis thaliana	core promoter element around -30 of transcription start
GhCIPK6A4	TATA-box	TATA	999	4	+	Arabidopsis thaliana	core promoter element around -30 of transcription start
GhCIPK6A4	TATA-box	taTATAAAtc	1170	9	-	Arabidopsis thaliana	core promoter element around -30 of transcription start
GhCIPK6A4	TATA-box	TATAAAT	1171	7	-	Brassica juncea	core promoter element around -30 of transcription start
GhCIPK6A4	TATA-box	TATAAA	1172	6	-	Helianthus annuus	core promoter element around -30 of transcription start
GhCIPK6A4	TATA-box	TATAA	1173	5	-	Arabidopsis thaliana	core promoter element around -30 of transcription start
GhCIPK6A4	TATA-box	TATA	1174	4	-	Arabidopsis thaliana	core promoter element around -30 of transcription start
GhCIPK6A4	TATA-box	TATAAATA	1314	8	-	Daucus carota	core promoter element around -30 of transcription start
GhCIPK6A4	TATA-box	TATAAAT	1315	7	-	Brassica juncea	core promoter element around -30 of transcription start
GhCIPK6A4	TATA-box	TATAAA	1316	6	-	Helianthus annuus	core promoter element around -30 of transcription start
GhCIPK6A4	TATA-box	TATAA	1317	5	-	Arabidopsis thaliana	core promoter element around -30 of transcription start
GhCIPK6A4	TATA-box	TATA	1318	4	-	Arabidopsis thaliana	core promoter element around -30 of transcription start
GhCIPK6A4	TATA-box	TAAAGATT	1320	8	+	Arabidopsis thaliana	core promoter element around -30 of transcription start
GhCIPK6A4	TATA-box	TATA	1337	4	-	Arabidopsis thaliana	core promoter element around -30 of transcription start
GhCIPK6A4	TATA-box	TATAAAA	1350	7	-	Pisum sativum	core promoter element around -30 of transcription start
GhCIPK6A4	TATA-box	TATAAA	1351	6	-	Helianthus annuus	core promoter element around -30 of transcription start
GhCIPK6A4	TATA-box	TATAA	1352	5	-	Arabidopsis thaliana	core promoter element around -30 of transcription start
GhCIPK6A4	TATA-box	TATA	1353	4	-	Arabidopsis thaliana	core promoter element around -30 of transcription start
GhCIPK6A4	TATA-box	ATTATA	1409	6	+	Brassica napus	core promoter element around -30 of transcription start
GhCIPK6A4	TATA-box	TATAA	1410	5	-	Arabidopsis thaliana	core promoter element around -30 of transcription start
GhCIPK6A4	TATA-box	TATA	1411	4	-	Arabidopsis thaliana	core promoter element around -30 of transcription start
GhCIPK6A4	TATA-box	TATA	1462	4	-	Arabidopsis thaliana	core promoter element around -30 of transcription start
GhCIPK6A4	TATA-box	ATATAT	1469	6	-	Brassica napus	core promoter element around -30 of transcription start
GhCIPK6A4	TATA-box	TATATA	1470	6	-	Arabidopsis thaliana	core promoter element around -30 of transcription start
GhCIPK6A4	TATA-box	TATA	1472	4	-	Arabidopsis thaliana	core promoter element around -30 of transcription start
GhCIPK6A4	TATA-box	ATTATA	1521	6	+	Brassica napus	core promoter element around -30 of transcription start
GhCIPK6A4	TATA-box	TATAA	1522	5	-	Arabidopsis thaliana	core promoter element around -30 of transcription start
GhCIPK6A4	TATA-box	TATA	1523	4	-	Arabidopsis thaliana	core promoter element around -30 of transcription start
GhCIPK6A4	TATA-box	ATTATA	1526	6	+	Brassica napus	core promoter element around -30 of transcription start
GhCIPK6A4	TATA-box	TATAA	1527	5	-	Arabidopsis thaliana	core promoter element around -30 of transcription start
GhCIPK6A4	TATA-box	TATA	1528	4	-	Arabidopsis thaliana	core promoter element around -30 of transcription start
GhCIPK6A4	TATA-box	TATATTTATATTT	1532	12	-	Avena sativa	core promoter element around -30 of transcription start
GhCIPK6A4	TATA-box	ATATAT	1534	6	-	Brassica napus	core promoter element around -30 of transcription start
GhCIPK6A4	TATA-box	TATATA	1535	6	-	Arabidopsis thaliana	core promoter element around -30 of transcription start
GhCIPK6A4	TATA-box	ATATAT	1536	6	-	Brassica napus	core promoter element around -30 of transcription start
GhCIPK6A4	TATA-box	TATATA	1537	6	-	Arabidopsis thaliana	core promoter element around -30 of transcription start
GhCIPK6A4	TATA-box	ATATAT	1538	6	-	Brassica napus	core promoter element around -30 of transcription start
GhCIPK6A4	TATA-box	TATATA	1539	6	-	Arabidopsis thaliana	core promoter element around -30 of transcription start
GhCIPK6A4	TATA-box	ATATAA	1540	6	+	Brassica oleracea	core promoter element around -30 of transcription start
GhCIPK6A4	TATA-box	TATA	1541	4	-	Arabidopsis thaliana	core promoter element around -30 of transcription start
GhCIPK6A4	TATA-box	ATTATA	1578	6	+	Brassica napus	core promoter element around -30 of transcription start
GhCIPK6A4	TATA-box	TATAA	1579	5	-	Arabidopsis thaliana	core promoter element around -30 of transcription start
GhCIPK6A4	TATA-box	TATA	1580	4	-	Arabidopsis thaliana	core promoter element around -30 of transcription start
GhCIPK6A4	TATA-box	TATAAAA	1606	7	-	Pisum sativum	core promoter element around -30 of transcription start
GhCIPK6A4	TATA-box	TATAAA	1607	6	-	Helianthus annuus	core promoter element around -30 of transcription start
GhCIPK6A4	TATA-box	TATAA	1608	5	-	Arabidopsis thaliana	core promoter element around -30 of transcription start
GhCIPK6A4	TATA-box	TATA	1609	4	-	Arabidopsis thaliana	core promoter element around -30 of transcription start
GhCIPK6A4	TATA-box	TATA	1669	4	-	Arabidopsis thaliana	core promoter element around -30 of transcription start
GhCIPK6A4	TATA-box	ATATAA	1775	6	+	Brassica oleracea	core promoter element around -30 of transcription start
GhCIPK6A4	TATA-box	TATA	1776	4	-	Arabidopsis thaliana	core promoter element around -30 of transcription start
GhCIPK6A4	TATA-box	TATA	1847	4	-	Arabidopsis thaliana	core promoter element around -30 of transcription start
GhCIPK6A4	TCT-motif	TCTTAC	613	6	-	Arabidopsis thaliana	part of a light responsive element
GhCIPK6A4	MYB recognition site	CCGTTG	1804	6	+	Arabidopsis thaliana
GhCIPK6A4		motif_sequence	97	4	+	organism	short_function
GhCIPK6A4		motif_sequence	757	4	-	organism	short_function
GhCIPK6A4		motif_sequence	779	4	-	organism	short_function
GhCIPK6A4		motif_sequence	887	4	-	organism	short_function
GhCIPK6A4		motif_sequence	1116	4	+	organism	short_function
GhCIPK6A4		motif_sequence	1491	4	-	organism	short_function
GhCIPK6A4		motif_sequence	1993	4	-	organism	short_function
GhCIPK6A4	Myb	TAACTG	1146	6	-	Arabidopsis thaliana
GhCIPK6A4	I-box	gGATAAGGTG	92	9	+	Zea mays	part of a light responsive element
GhCIPK6A4	CAT-box	GCCACT	1688	6	-	Arabidopsis thaliana	cis-acting regulatory element related to meristem expression
GhCIPK6A4	CAT-box	GCCACT	1976	6	-	Arabidopsis thaliana	cis-acting regulatory element related to meristem expression
GhCIPK6A4	Unnamed__1	GAATTTAATTAA	1100	11	+	Glycine max	60K protein binding site
GhCIPK6A4	Unnamed__1	CGTGG	1595	5	-	Zea mays
GhCIPK6A4	Unnamed__1	CGTGG	1729	5	-	Zea mays
GhCIPK6A4	TCA	TCATCTTCAT	279	9	-	Pisum sativum
GhCIPK6A4	CAAT-box	CAAAT	55	5	+	Pisum sativum	common cis-acting element in promoter and enhancer regions
GhCIPK6A4	CAAT-box	CAAAT	87	5	+	Pisum sativum	common cis-acting element in promoter and enhancer regions
GhCIPK6A4	CAAT-box	CAAT	154	4	+	Nicotiana glutinosa
GhCIPK6A4	CAAT-box	CAAT	220	4	+	Nicotiana glutinosa
GhCIPK6A4	CAAT-box	CCAAT	249	5	-	Arabidopsis thaliana	common cis-acting element in promoter and enhancer regions
GhCIPK6A4	CAAT-box	CAAT	292	4	+	Nicotiana glutinosa
GhCIPK6A4	CAAT-box	CAAT	310	4	+	Nicotiana glutinosa
GhCIPK6A4	CAAT-box	CAAT	411	4	+	Nicotiana glutinosa
GhCIPK6A4	CAAT-box	CAAT	463	4	-	Nicotiana glutinosa
GhCIPK6A4	CAAT-box	CAAT	480	4	-	Nicotiana glutinosa
GhCIPK6A4	CAAT-box	CAAT	494	4	-	Nicotiana glutinosa
GhCIPK6A4	CAAT-box	CAAT	509	4	+	Nicotiana glutinosa
GhCIPK6A4	CAAT-box	CAAT	511	4	-	Nicotiana glutinosa
GhCIPK6A4	CAAT-box	CAAAT	544	5	-	Pisum sativum	common cis-acting element in promoter and enhancer regions
GhCIPK6A4	CAAT-box	CAAT	696	4	-	Nicotiana glutinosa
GhCIPK6A4	CAAT-box	CAAT	728	4	+	Nicotiana glutinosa
GhCIPK6A4	CAAT-box	CAAT	746	4	-	Nicotiana glutinosa
GhCIPK6A4	CAAT-box	CAAT	752	4	-	Nicotiana glutinosa
GhCIPK6A4	CAAT-box	CAAT	773	4	-	Nicotiana glutinosa
GhCIPK6A4	CAAT-box	CCAAT	911	5	+	Arabidopsis thaliana	common cis-acting element in promoter and enhancer regions
GhCIPK6A4	CAAT-box	CAAT	912	4	+	Nicotiana glutinosa
GhCIPK6A4	CAAT-box	CAAT	924	4	-	Nicotiana glutinosa
GhCIPK6A4	CAAT-box	CAAT	951	4	-	Nicotiana glutinosa
GhCIPK6A4	CAAT-box	CAAAT	995	5	+	Pisum sativum	common cis-acting element in promoter and enhancer regions
GhCIPK6A4	CAAT-box	CAAAT	1003	5	+	Pisum sativum	common cis-acting element in promoter and enhancer regions
GhCIPK6A4	CAAT-box	CAAT	1084	4	-	Nicotiana glutinosa
GhCIPK6A4	CAAT-box	CCAAT	1182	5	+	Arabidopsis thaliana	common cis-acting element in promoter and enhancer regions
GhCIPK6A4	CAAT-box	CAAT	1183	4	+	Nicotiana glutinosa
GhCIPK6A4	CAAT-box	CAAT	1223	4	-	Nicotiana glutinosa
GhCIPK6A4	CAAT-box	CAAT	1238	4	+	Nicotiana glutinosa
GhCIPK6A4	CAAT-box	CAAT	1418	4	-	Nicotiana glutinosa
GhCIPK6A4	CAAT-box	CAAT	1459	4	+	Nicotiana glutinosa
GhCIPK6A4	CAAT-box	CAAT	1480	4	+	Nicotiana glutinosa
GhCIPK6A4	CAAT-box	CAAAT	1506	5	+	Pisum sativum	common cis-acting element in promoter and enhancer regions
GhCIPK6A4	CAAT-box	CCAAT	1612	5	-	Arabidopsis thaliana	common cis-acting element in promoter and enhancer regions
GhCIPK6A4	CAAT-box	CAAT	1700	4	+	Nicotiana glutinosa
GhCIPK6A4	CAAT-box	CAAT	1716	4	-	Nicotiana glutinosa
GhCIPK6A4	CAAT-box	CAAT	1739	4	+	Nicotiana glutinosa
GhCIPK6A4	CAAT-box	CAAT	1795	4	+	Nicotiana glutinosa
GhCIPK6A4	CAAT-box	CAAAT	1813	5	+	Pisum sativum	common cis-acting element in promoter and enhancer regions
GhCIPK6A4	CAAT-box	CAAT	1868	4	-	Nicotiana glutinosa
GhCIPK6A4	CAAT-box	CAAAT	1891	5	+	Pisum sativum	common cis-acting element in promoter and enhancer regions
GhCIPK6A4	G-box	CACGTG	1596	6	-	Arabidopsis thaliana	cis-acting regulatory element involved in light responsiveness
GhCIPK6A4	GA-motif	ATAGATAA	980	8	+	Arabidopsis thaliana	part of a light responsive element
GhCIPK6A4	CTAG-motif	ACTAGCAGAA	625	9	-	Avena sativa
GhCIPK6A4	ERE	ATTTTAAA	1014	8	-	Nicotiana glutinos
GhCIPK6A4	AAGAA-motif	GAAAGAA	720	7	+	Avena sativa
GhCIPK6A4	AAGAA-motif	GAAAGAA	1878	7	+	Avena sativa
GhCIPK6A4	DRE1	ACCGAGA	418	7	+	Zea mays
GhCIPK6A4	TATA	TATAAAAT	535	8	-	Arabidopsis thaliana
GhCIPK6A4	TATA	TATAAAAT	1528	8	+	Arabidopsis thaliana
GhCIPK6A4	TATA	TATAAAAT	1605	8	-	Arabidopsis thaliana
GhCIPK6D1	Box II	TGGTAATAA	408	9	+	Solanum tuberosum	part of a light responsive element
GhCIPK6D1	CAAT-box	CAAAT	4	5	-	Pisum sativum	common cis-acting element in promoter and enhancer regions
GhCIPK6D1	CAAT-box	CAAT	72	4	-	Nicotiana glutinosa
GhCIPK6D1	CAAT-box	CAAT	108	4	-	Nicotiana glutinosa
GhCIPK6D1	CAAT-box	CAAAT	114	5	+	Pisum sativum	common cis-acting element in promoter and enhancer regions
GhCIPK6D1	CAAT-box	CAAAT	137	5	-	Pisum sativum	common cis-acting element in promoter and enhancer regions
GhCIPK6D1	CAAT-box	CAAAT	266	5	+	Pisum sativum	common cis-acting element in promoter and enhancer regions
GhCIPK6D1	CAAT-box	CAAAT	376	5	+	Pisum sativum	common cis-acting element in promoter and enhancer regions
GhCIPK6D1	CAAT-box	CAAAT	497	5	+	Pisum sativum	common cis-acting element in promoter and enhancer regions
GhCIPK6D1	CAAT-box	CAAT	742	4	+	Nicotiana glutinosa
GhCIPK6D1	CAAT-box	CAAT	800	4	-	Nicotiana glutinosa
GhCIPK6D1	CAAT-box	CAAAT	923	5	-	Pisum sativum	common cis-acting element in promoter and enhancer regions
GhCIPK6D1	CAAT-box	CAAT	950	4	-	Nicotiana glutinosa
GhCIPK6D1	CAAT-box	CAAT	967	4	+	Nicotiana glutinosa
GhCIPK6D1	CAAT-box	CAAT	1041	4	+	Nicotiana glutinosa
GhCIPK6D1	CAAT-box	CAAT	1092	4	+	Nicotiana glutinosa
GhCIPK6D1	CAAT-box	CAAAT	1121	5	+	Pisum sativum	common cis-acting element in promoter and enhancer regions
GhCIPK6D1	CAAT-box	CAAT	1139	4	-	Nicotiana glutinosa
GhCIPK6D1	CAAT-box	CAAAT	1202	5	+	Pisum sativum	common cis-acting element in promoter and enhancer regions
GhCIPK6D1	CAAT-box	CAAT	1285	4	+	Nicotiana glutinosa
GhCIPK6D1	CAAT-box	CCAAT	1340	5	+	Arabidopsis thaliana	common cis-acting element in promoter and enhancer regions
GhCIPK6D1	CAAT-box	CAAT	1341	4	+	Nicotiana glutinosa
GhCIPK6D1	CAAT-box	CAAAT	1351	5	+	Pisum sativum	common cis-acting element in promoter and enhancer regions
GhCIPK6D1	CAAT-box	CCAAT	1429	5	+	Arabidopsis thaliana	common cis-acting element in promoter and enhancer regions
GhCIPK6D1	CAAT-box	CAAT	1430	4	+	Nicotiana glutinosa
GhCIPK6D1	CAAT-box	CAAT	1504	4	+	Nicotiana glutinosa
GhCIPK6D1	CAAT-box	CAAT	1701	4	+	Nicotiana glutinosa
GhCIPK6D1	CAAT-box	CAAAT	1760	5	+	Pisum sativum	common cis-acting element in promoter and enhancer regions
GhCIPK6D1	CAAT-box	CAAT	1775	4	+	Nicotiana glutinosa
GhCIPK6D1	CAAT-box	CAAT	1781	4	-	Nicotiana glutinosa
GhCIPK6D1	CAAT-box	CAAT	1803	4	+	Nicotiana glutinosa
GhCIPK6D1	CAAT-box	CAAT	1810	4	-	Nicotiana glutinosa
GhCIPK6D1	CAAT-box	CAAAT	1822	5	+	Pisum sativum	common cis-acting element in promoter and enhancer regions
GhCIPK6D1	CAAT-box	CCAAT	1882	5	-	Arabidopsis thaliana	common cis-acting element in promoter and enhancer regions
GhCIPK6D1	CAAT-box	CAAT	1893	4	+	Nicotiana glutinosa
GhCIPK6D1	CAAT-box	CAAT	1951	4	+	Nicotiana glutinosa
GhCIPK6D1	CAAT-box	CAAAT	1963	5	-	Pisum sativum	common cis-acting element in promoter and enhancer regions
GhCIPK6D1	G-box	ACACGTGT	1443	8	-	Brassica napus	cis-acting regulatory element involved in light responsiveness
GhCIPK6D1	G-box	CACGTG	1444	6	-	Arabidopsis thaliana	cis-acting regulatory element involved in light responsiveness
GhCIPK6D1	GA-motif	ATAGATAA	744	8	+	Arabidopsis thaliana	part of a light responsive element
GhCIPK6D1	LTR	CCGAAA	1271	6	+	Hordeum vulgare	cis-acting element involved in low-temperature responsiveness
GhCIPK6D1	ERE	ATTTTAAA	167	8	+	Nicotiana glutinos
GhCIPK6D1	ERE	ATTTTAAA	185	8	+	Nicotiana glutinos
GhCIPK6D1	ERE	ATTTCATA	424	8	+	Nicotiana glutinos
GhCIPK6D1	ERE	ATTTCATA	1154	8	-	Nicotiana glutinos
GhCIPK6D1	ERE	ATTTTAAA	1588	8	-	Nicotiana glutinos
GhCIPK6D1	AAGAA-motif	GAAAGAA	1557	7	+	Avena sativa
GhCIPK6D1	TATA	TATAAAAT	686	8	+	Arabidopsis thaliana
GhCIPK6D1	TATA	TATAAAAT	835	8	+	Arabidopsis thaliana
GhCIPK6D1	TATA	TATAAAAT	1079	8	+	Arabidopsis thaliana
GhCIPK6D1	AT~TATA-box	TATATA	201	6	+	Arabidopsis thaliana
GhCIPK6D1	AT~TATA-box	TATATA	249	6	+	Arabidopsis thaliana
GhCIPK6D1	AT~TATA-box	TATATA	364	6	+	Arabidopsis thaliana
GhCIPK6D1	AT~TATA-box	TATATA	366	6	+	Arabidopsis thaliana
GhCIPK6D1	AT~TATA-box	TATATAAA	759	8	-	Arabidopsis thaliana
GhCIPK6D1	AT~TATA-box	TATATA	761	6	+	Arabidopsis thaliana
GhCIPK6D1	AT~TATA-box	TATATA	833	6	+	Arabidopsis thaliana
GhCIPK6D1	AT~TATA-box	TATATAAA	1704	8	-	Arabidopsis thaliana
GhCIPK6D1	AT~TATA-box	TATATA	1706	6	-	Arabidopsis thaliana
GhCIPK6D1	MYB	CAACAG	942	6	-	Arabidopsis thaliana
GhCIPK6D1	STRE	AGGGG	1437	5	-	Arabidopsis thaliana
GhCIPK6D1	TATA-box	ATATAT	200	6	+	Brassica napus	core promoter element around -30 of transcription start
GhCIPK6D1	TATA-box	TATATA	201	6	+	Arabidopsis thaliana	core promoter element around -30 of transcription start
GhCIPK6D1	TATA-box	ATATAT	202	6	+	Brassica napus	core promoter element around -30 of transcription start
GhCIPK6D1	TATA-box	TATA	203	4	+	Arabidopsis thaliana	core promoter element around -30 of transcription start
GhCIPK6D1	TATA-box	ATATAT	248	6	+	Brassica napus	core promoter element around -30 of transcription start
GhCIPK6D1	TATA-box	TATATA	249	6	+	Arabidopsis thaliana	core promoter element around -30 of transcription start
GhCIPK6D1	TATA-box	ATATAA	250	6	+	Brassica oleracea	core promoter element around -30 of transcription start
GhCIPK6D1	TATA-box	TATA	251	4	+	Arabidopsis thaliana	core promoter element around -30 of transcription start
GhCIPK6D1	TATA-box	ATTATA	324	6	+	Brassica napus	core promoter element around -30 of transcription start
GhCIPK6D1	TATA-box	TATAA	325	5	-	Arabidopsis thaliana	core promoter element around -30 of transcription start
GhCIPK6D1	TATA-box	TATA	326	4	+	Arabidopsis thaliana	core promoter element around -30 of transcription start
GhCIPK6D1	TATA-box	ATATAT	363	6	+	Brassica napus	core promoter element around -30 of transcription start
GhCIPK6D1	TATA-box	TATATA	364	6	+	Arabidopsis thaliana	core promoter element around -30 of transcription start
GhCIPK6D1	TATA-box	ATATAT	365	6	+	Brassica napus	core promoter element around -30 of transcription start
GhCIPK6D1	TATA-box	TATATA	366	6	+	Arabidopsis thaliana	core promoter element around -30 of transcription start
GhCIPK6D1	TATA-box	TATA	368	4	+	Arabidopsis thaliana	core promoter element around -30 of transcription start
GhCIPK6D1	TATA-box	TATAAAT	379	7	-	Brassica juncea	core promoter element around -30 of transcription start
GhCIPK6D1	TATA-box	TATAAA	380	6	-	Helianthus annuus	core promoter element around -30 of transcription start
GhCIPK6D1	TATA-box	TATAA	381	5	-	Arabidopsis thaliana	core promoter element around -30 of transcription start
GhCIPK6D1	TATA-box	TATA	382	4	+	Arabidopsis thaliana	core promoter element around -30 of transcription start
GhCIPK6D1	TATA-box	TATAA	403	5	-	Arabidopsis thaliana	core promoter element around -30 of transcription start
GhCIPK6D1	TATA-box	TATA	404	4	+	Arabidopsis thaliana	core promoter element around -30 of transcription start
GhCIPK6D1	TATA-box	ATATAA	509	6	+	Brassica oleracea	core promoter element around -30 of transcription start
GhCIPK6D1	TATA-box	TATA	510	4	+	Arabidopsis thaliana	core promoter element around -30 of transcription start
GhCIPK6D1	TATA-box	TATAA	685	5	-	Arabidopsis thaliana	core promoter element around -30 of transcription start
GhCIPK6D1	TATA-box	TATA	686	4	+	Arabidopsis thaliana	core promoter element around -30 of transcription start
GhCIPK6D1	TATA-box	TATAAAA	758	7	-	Pisum sativum	core promoter element around -30 of transcription start
GhCIPK6D1	TATA-box	TATAAA	759	6	-	Helianthus annuus	core promoter element around -30 of transcription start
GhCIPK6D1	TATA-box	TATATAA	760	7	-	Arabidopsis thaliana	core promoter element around -30 of transcription start
GhCIPK6D1	TATA-box	TATATA	761	6	+	Arabidopsis thaliana	core promoter element around -30 of transcription start
GhCIPK6D1	TATA-box	ATATAA	762	6	+	Brassica oleracea	core promoter element around -30 of transcription start
GhCIPK6D1	TATA-box	TATA	763	4	+	Arabidopsis thaliana	core promoter element around -30 of transcription start
GhCIPK6D1	TATA-box	ATTATA	795	6	+	Brassica napus	core promoter element around -30 of transcription start
GhCIPK6D1	TATA-box	TATAA	796	5	-	Arabidopsis thaliana	core promoter element around -30 of transcription start
GhCIPK6D1	TATA-box	TATA	797	4	+	Arabidopsis thaliana	core promoter element around -30 of transcription start
GhCIPK6D1	TATA-box	ATATAT	832	6	+	Brassica napus	core promoter element around -30 of transcription start
GhCIPK6D1	TATA-box	TATATA	833	6	+	Arabidopsis thaliana	core promoter element around -30 of transcription start
GhCIPK6D1	TATA-box	ATATAA	834	6	+	Brassica oleracea	core promoter element around -30 of transcription start
GhCIPK6D1	TATA-box	TATA	835	4	+	Arabidopsis thaliana	core promoter element around -30 of transcription start
GhCIPK6D1	TATA-box	ATTATA	843	6	+	Brassica napus	core promoter element around -30 of transcription start
GhCIPK6D1	TATA-box	TATAA	844	5	-	Arabidopsis thaliana	core promoter element around -30 of transcription start
GhCIPK6D1	TATA-box	TATA	845	4	+	Arabidopsis thaliana	core promoter element around -30 of transcription start
GhCIPK6D1	TATA-box	TATAAATA	881	8	-	Daucus carota	core promoter element around -30 of transcription start
GhCIPK6D1	TATA-box	TATAAAT	882	7	-	Brassica juncea	core promoter element around -30 of transcription start
GhCIPK6D1	TATA-box	TATAAA	883	6	-	Helianthus annuus	core promoter element around -30 of transcription start
GhCIPK6D1	TATA-box	TATAA	884	5	-	Arabidopsis thaliana	core promoter element around -30 of transcription start
GhCIPK6D1	TATA-box	TATA	885	4	+	Arabidopsis thaliana	core promoter element around -30 of transcription start
GhCIPK6D1	TATA-box	TATTTAAA	988	8	-	Arabidopsis thaliana	core promoter element around -30 of transcription start
GhCIPK6D1	TATA-box	TATA	1073	4	-	Arabidopsis thaliana	core promoter element around -30 of transcription start
GhCIPK6D1	TATA-box	ATATAA	1078	6	+	Brassica oleracea	core promoter element around -30 of transcription start
GhCIPK6D1	TATA-box	TATA	1079	4	-	Arabidopsis thaliana	core promoter element around -30 of transcription start
GhCIPK6D1	TATA-box	TATA	1325	4	-	Arabidopsis thaliana	core promoter element around -30 of transcription start
GhCIPK6D1	TATA-box	taTATAAAtc	1702	9	-	Arabidopsis thaliana	core promoter element around -30 of transcription start
GhCIPK6D1	TATA-box	TATAAAT	1703	7	-	Brassica juncea	core promoter element around -30 of transcription start
GhCIPK6D1	TATA-box	TATAAA	1704	6	-	Helianthus annuus	core promoter element around -30 of transcription start
GhCIPK6D1	TATA-box	TATATAA	1705	7	-	Arabidopsis thaliana	core promoter element around -30 of transcription start
GhCIPK6D1	TATA-box	TATATA	1706	6	-	Arabidopsis thaliana	core promoter element around -30 of transcription start
GhCIPK6D1	TATA-box	ATATAA	1707	6	+	Brassica oleracea	core promoter element around -30 of transcription start
GhCIPK6D1	TATA-box	TATA	1708	4	-	Arabidopsis thaliana	core promoter element around -30 of transcription start
GhCIPK6D1	TATA-box	TATA	1876	4	-	Arabidopsis thaliana	core promoter element around -30 of transcription start
GhCIPK6D1	TATA-box	TATACA	1901	6	-	Helianthus annuus	core promoter element around -30 of transcription start
GhCIPK6D1	TATA-box	TATA	1903	4	-	Arabidopsis thaliana	core promoter element around -30 of transcription start
GhCIPK6D1	TCT-motif	TCTTAC	124	6	+	Arabidopsis thaliana	part of a light responsive element
GhCIPK6D1	TCT-motif	TCTTAC	1540	6	+	Arabidopsis thaliana	part of a light responsive element
GhCIPK6D1	circadian	CAAAGATATC	1561	9	+	Lycopersicon esculentum	cis-acting regulatory element involved in circadian control
GhCIPK6D1	MYB recognition site	CCGTTG	640	6	-	Arabidopsis thaliana
GhCIPK6D1		motif_sequence	910	4	+	organism	short_function
GhCIPK6D1		motif_sequence	1432	4	+	organism	short_function
GhCIPK6D1		motif_sequence	1517	4	-	organism	short_function
GhCIPK6D1		motif_sequence	1521	4	+	organism	short_function
GhCIPK6D1		motif_sequence	1862	4	-	organism	short_function
GhCIPK6D1		motif_sequence	1967	4	-	organism	short_function
GhCIPK6D1		motif_sequence	1993	4	-	organism	short_function
GhCIPK6D1	Myb	CAACTG	939	6	+	Arabidopsis thaliana
GhCIPK6D1	Myb	CAACTG	1006	6	-	Arabidopsis thaliana
GhCIPK6D1	MBS	CAACTG	939	6	+	Arabidopsis thaliana	MYB binding site involved in drought-inducibility
GhCIPK6D1	MBS	CAACTG	1006	6	-	Arabidopsis thaliana	MYB binding site involved in drought-inducibility
GhCIPK6D1	I-box	gGATAAGGTG	1311	9	-	Zea mays	part of a light responsive element
GhCIPK6D1	P-box	CCTTTTG	701	7	+	Oryza sativa	gibberellin-responsive element
GhCIPK6D1	GT1-motif	GGTTAA	659	6	+	Arabidopsis thaliana	light responsive element
GhCIPK6D1	W box	TTGACC	637	6	-	Arabidopsis thaliana
GhCIPK6D1	GATA-motif	AAGGATAAGG	1313	9	-	Solanum tuberosum	part of a light responsive element
GhCIPK6D1	Box 4	ATTAAT	1643	6	-	Petroselinum crispum	part of a conserved DNA module involved in light responsiveness
GhCIPK6D1	Box 4	ATTAAT	1777	6	-	Petroselinum crispum	part of a conserved DNA module involved in light responsiveness
GhCIPK6D1	G-Box	CACGTG	1444	6	-	Pisum sativum	cis-acting regulatory element involved in light responsiveness
GhCIPK6D1	ABRE	CACGTG	1444	6	-	Arabidopsis thaliana	cis-acting element involved in the abscisic acid responsiveness
GhCIPK6D1	ABRE	ACGTG	1445	5	+	Arabidopsis thaliana	cis-acting element involved in the abscisic acid responsiveness
GhCIPK6D1	MYC	CATTTG	1121	6	-	Arabidopsis thaliana
GhCIPK6D1	MYC	CATTTG	1351	6	-	Arabidopsis thaliana
GhCIPK6D1	MYC	CATGTG	1789	6	-	Arabidopsis thaliana
GhCIPK6D1	Unnamed__4	CTCC	737	4	+	Petroselinum hortense
GhCIPK6D1	Unnamed__4	CTCC	1427	4	+	Petroselinum hortense
GhCIPK6D1	Unnamed__4	CTCC	1967	4	-	Petroselinum hortense
GhCIPK6D1	ACE	CTAACGTATT	330	9	+	Petroselinum crispum	cis-acting element involved in light responsiveness
GhCIPK6D1	MRE	AACCTAA	290	7	+	Petroselinum crispum	MYB binding site involved in light responsiveness
GhCIPK6D1	MRE	AACCTAA	1046	7	+	Petroselinum crispum	MYB binding site involved in light responsiveness
GhCIPK6D1	Myb-binding site	CAACAG	942	6	-	Nicotiana tabacum
GhCIPK6D1	CCAAT-box	CAACGG	640	6	+	Hordeum vulgare	MYBHv1 binding site
GhCIPK6D1	TGA-element	AACGAC	1145	6	+	Brassica oleracea	auxin-responsive element
GhCIPK6D1	Myc	TCTCTTA	122	7	+	Arabidopsis thaliana
GhCIPK6D2	TATA	TATAAAAT	1829	8	+	Arabidopsis thaliana
GhCIPK6D2	Unnamed__6	taTAAATATct	316	10	+	Zea mays
GhCIPK6D2	CTAG-motif	ACTAGCAGAA	1145	9	+	Avena sativa
GhCIPK6D2	ERE	ATTTTAAA	177	8	+	Nicotiana glutinos
GhCIPK6D2	ERE	ATTTTAAA	1461	8	+	Nicotiana glutinos
GhCIPK6D2	ERE	ATTTCATA	1663	8	+	Nicotiana glutinos
GhCIPK6D2	GA-motif	ATAGATAA	822	8	-	Arabidopsis thaliana	part of a light responsive element
GhCIPK6D2	G-box	tcCACGTGTCACT	1688	12	+	Glycine max	cis-acting regulatory element involved in light responsiveness
GhCIPK6D2	G-box	CACGTG	1690	6	-	Arabidopsis thaliana	cis-acting regulatory element involved in light responsiveness
GhCIPK6D2	G-box	TACGTG	1743	6	-	Arabidopsis thaliana	cis-acting regulatory element involved in light responsiveness
GhCIPK6D2	CAAT-box	CCAAT	40	5	-	Arabidopsis thaliana	common cis-acting element in promoter and enhancer regions
GhCIPK6D2	CAAT-box	CAAT	52	4	+	Nicotiana glutinosa
GhCIPK6D2	CAAT-box	CAAT	66	4	-	Nicotiana glutinosa
GhCIPK6D2	CAAT-box	CAAAT	73	5	-	Pisum sativum	common cis-acting element in promoter and enhancer regions
GhCIPK6D2	CAAT-box	CAAT	120	4	+	Nicotiana glutinosa
GhCIPK6D2	CAAT-box	CAAT	287	4	+	Nicotiana glutinosa
GhCIPK6D2	CAAT-box	CAAT	297	4	+	Nicotiana glutinosa
GhCIPK6D2	CAAT-box	CAAAT	354	5	-	Pisum sativum	common cis-acting element in promoter and enhancer regions
GhCIPK6D2	CAAT-box	CCAAT	391	5	+	Arabidopsis thaliana	common cis-acting element in promoter and enhancer regions
GhCIPK6D2	CAAT-box	CAAT	392	4	+	Nicotiana glutinosa
GhCIPK6D2	CAAT-box	CAAT	406	4	-	Nicotiana glutinosa
GhCIPK6D2	CAAT-box	CAAAT	428	5	-	Pisum sativum	common cis-acting element in promoter and enhancer regions
GhCIPK6D2	CAAT-box	CAAAT	447	5	+	Pisum sativum	common cis-acting element in promoter and enhancer regions
GhCIPK6D2	CAAT-box	CAAAT	465	5	+	Pisum sativum	common cis-acting element in promoter and enhancer regions
GhCIPK6D2	CAAT-box	CAAAT	535	5	+	Pisum sativum	common cis-acting element in promoter and enhancer regions
GhCIPK6D2	CAAT-box	CCAAT	540	5	-	Arabidopsis thaliana	common cis-acting element in promoter and enhancer regions
GhCIPK6D2	CAAT-box	CAAT	549	4	+	Nicotiana glutinosa
GhCIPK6D2	CAAT-box	CAAAT	551	5	-	Pisum sativum	common cis-acting element in promoter and enhancer regions
GhCIPK6D2	CAAT-box	CAAT	580	4	-	Nicotiana glutinosa
GhCIPK6D2	CAAT-box	CAAAT	604	5	-	Pisum sativum	common cis-acting element in promoter and enhancer regions
GhCIPK6D2	CAAT-box	CCAAT	728	5	-	Arabidopsis thaliana	common cis-acting element in promoter and enhancer regions
GhCIPK6D2	CAAT-box	CAAAT	878	5	-	Pisum sativum	common cis-acting element in promoter and enhancer regions
GhCIPK6D2	CAAT-box	CAAAT	891	5	+	Pisum sativum	common cis-acting element in promoter and enhancer regions
GhCIPK6D2	CAAT-box	CAAT	900	4	+	Nicotiana glutinosa
GhCIPK6D2	CAAT-box	CAAAT	939	5	-	Pisum sativum	common cis-acting element in promoter and enhancer regions
GhCIPK6D2	CAAT-box	CAAAT	1095	5	+	Pisum sativum	common cis-acting element in promoter and enhancer regions
GhCIPK6D2	CAAT-box	CCAAT	1335	5	-	Arabidopsis thaliana	common cis-acting element in promoter and enhancer regions
GhCIPK6D2	CAAT-box	CAAT	1412	4	+	Nicotiana glutinosa
GhCIPK6D2	CAAT-box	CCAAT	1417	5	-	Arabidopsis thaliana	common cis-acting element in promoter and enhancer regions
GhCIPK6D2	CAAT-box	CAAT	1534	4	+	Nicotiana glutinosa
GhCIPK6D2	CAAT-box	CCAAT	1561	5	-	Arabidopsis thaliana	common cis-acting element in promoter and enhancer regions
GhCIPK6D2	CAAT-box	CCAAT	1703	5	+	Arabidopsis thaliana	common cis-acting element in promoter and enhancer regions
GhCIPK6D2	CAAT-box	CAAT	1704	4	+	Nicotiana glutinosa
GhCIPK6D2	TCA	TCATCTTCAT	632	9	-	Pisum sativum
GhCIPK6D2	WRE3	CCACCT	518	6	+	Pisum sativum
GhCIPK6D2	Unnamed__1	CGTGG	1317	5	+	Zea mays
GhCIPK6D2	Unnamed__1	CGTGG	1689	5	-	Zea mays
GhCIPK6D2	Unnamed__1	CGTGG	1742	5	-	Zea mays
GhCIPK6D2	Myb	TAACTG	734	6	-	Arabidopsis thaliana
GhCIPK6D2	Myb	TAACTG	1089	6	+	Arabidopsis thaliana
GhCIPK6D2	circadian	CAAAGATATC	1971	9	+	Lycopersicon esculentum	cis-acting regulatory element involved in circadian control
GhCIPK6D2		motif_sequence	69	4	-	organism	short_function
GhCIPK6D2		motif_sequence	530	4	+	organism	short_function
GhCIPK6D2		motif_sequence	634	4	-	organism	short_function
GhCIPK6D2		motif_sequence	1685	4	+	organism	short_function
GhCIPK6D2		motif_sequence	1724	4	+	organism	short_function
GhCIPK6D2		motif_sequence	1993	4	-	organism	short_function
GhCIPK6D2	MYB	CAACAG	59	6	+	Arabidopsis thaliana
GhCIPK6D2	MYB	CAACCA	515	6	+	Arabidopsis thaliana
GhCIPK6D2	MYB	TAACCA	558	6	-	Arabidopsis thaliana
GhCIPK6D2	MYB	TAACCA	1503	6	-	Arabidopsis thaliana
GhCIPK6D2	MYB	TAACCA	1813	6	-	Arabidopsis thaliana
GhCIPK6D2	AT~TATA-box	TATATA	310	6	+	Arabidopsis thaliana
GhCIPK6D2	AT~TATA-box	TATATA	312	6	+	Arabidopsis thaliana
GhCIPK6D2	AT~TATA-box	TATATA	314	6	+	Arabidopsis thaliana
GhCIPK6D2	AT~TATA-box	TATATA	566	6	+	Arabidopsis thaliana
GhCIPK6D2	AT~TATA-box	TATATAAA	1554	8	-	Arabidopsis thaliana
GhCIPK6D2	AT~TATA-box	TATATA	1556	6	-	Arabidopsis thaliana
GhCIPK6D2	TATA-box	TATAA	6	5	-	Arabidopsis thaliana	core promoter element around -30 of transcription start
GhCIPK6D2	TATA-box	TATA	7	4	+	Arabidopsis thaliana	core promoter element around -30 of transcription start
GhCIPK6D2	TATA-box	TATA	55	4	+	Arabidopsis thaliana	core promoter element around -30 of transcription start
GhCIPK6D2	TATA-box	TATAA	78	5	-	Arabidopsis thaliana	core promoter element around -30 of transcription start
GhCIPK6D2	TATA-box	TATA	79	4	+	Arabidopsis thaliana	core promoter element around -30 of transcription start
GhCIPK6D2	TATA-box	ATTATA	93	6	+	Brassica napus	core promoter element around -30 of transcription start
GhCIPK6D2	TATA-box	TATAA	94	5	-	Arabidopsis thaliana	core promoter element around -30 of transcription start
GhCIPK6D2	TATA-box	TATA	95	4	+	Arabidopsis thaliana	core promoter element around -30 of transcription start
GhCIPK6D2	TATA-box	TATAAATA	123	8	-	Daucus carota	core promoter element around -30 of transcription start
GhCIPK6D2	TATA-box	TATAAAT	124	7	-	Brassica juncea	core promoter element around -30 of transcription start
GhCIPK6D2	TATA-box	TATAAA	125	6	-	Helianthus annuus	core promoter element around -30 of transcription start
GhCIPK6D2	TATA-box	TATAA	126	5	-	Arabidopsis thaliana	core promoter element around -30 of transcription start
GhCIPK6D2	TATA-box	TATA	127	4	+	Arabidopsis thaliana	core promoter element around -30 of transcription start
GhCIPK6D2	TATA-box	TATA	159	4	+	Arabidopsis thaliana	core promoter element around -30 of transcription start
GhCIPK6D2	TATA-box	TATTTAAA	179	8	-	Arabidopsis thaliana	core promoter element around -30 of transcription start
GhCIPK6D2	TATA-box	ATTATA	189	6	+	Brassica napus	core promoter element around -30 of transcription start
GhCIPK6D2	TATA-box	TATAA	190	5	-	Arabidopsis thaliana	core promoter element around -30 of transcription start
GhCIPK6D2	TATA-box	TATA	191	4	+	Arabidopsis thaliana	core promoter element around -30 of transcription start
GhCIPK6D2	TATA-box	ATATAA	203	6	+	Brassica oleracea	core promoter element around -30 of transcription start
GhCIPK6D2	TATA-box	TATA	204	4	+	Arabidopsis thaliana	core promoter element around -30 of transcription start
GhCIPK6D2	TATA-box	TATA	223	4	+	Arabidopsis thaliana	core promoter element around -30 of transcription start
GhCIPK6D2	TATA-box	ATTATA	259	6	+	Brassica napus	core promoter element around -30 of transcription start
GhCIPK6D2	TATA-box	TATAA	260	5	-	Arabidopsis thaliana	core promoter element around -30 of transcription start
GhCIPK6D2	TATA-box	TATA	261	4	+	Arabidopsis thaliana	core promoter element around -30 of transcription start
GhCIPK6D2	TATA-box	taTATAAAtc	306	9	-	Arabidopsis thaliana	core promoter element around -30 of transcription start
GhCIPK6D2	TATA-box	ATTATA	308	6	+	Brassica napus	core promoter element around -30 of transcription start
GhCIPK6D2	TATA-box	TATATAA	309	7	-	Arabidopsis thaliana	core promoter element around -30 of transcription start
GhCIPK6D2	TATA-box	TATATA	310	6	+	Arabidopsis thaliana	core promoter element around -30 of transcription start
GhCIPK6D2	TATA-box	ATATAT	311	6	+	Brassica napus	core promoter element around -30 of transcription start
GhCIPK6D2	TATA-box	TATATA	312	6	+	Arabidopsis thaliana	core promoter element around -30 of transcription start
GhCIPK6D2	TATA-box	TATATTTATATTT	313	12	-	Avena sativa	core promoter element around -30 of transcription start
GhCIPK6D2	TATA-box	TATATA	314	6	+	Arabidopsis thaliana	core promoter element around -30 of transcription start
GhCIPK6D2	TATA-box	ATATAA	315	6	+	Brassica oleracea	core promoter element around -30 of transcription start
GhCIPK6D2	TATA-box	TATA	316	4	+	Arabidopsis thaliana	core promoter element around -30 of transcription start
GhCIPK6D2	TATA-box	ATATAT	321	6	+	Brassica napus	core promoter element around -30 of transcription start
GhCIPK6D2	TATA-box	TATA	322	4	+	Arabidopsis thaliana	core promoter element around -30 of transcription start
GhCIPK6D2	TATA-box	TATA	375	4	+	Arabidopsis thaliana	core promoter element around -30 of transcription start
GhCIPK6D2	TATA-box	ATATAA	412	6	+	Brassica oleracea	core promoter element around -30 of transcription start
GhCIPK6D2	TATA-box	TATA	413	4	+	Arabidopsis thaliana	core promoter element around -30 of transcription start
GhCIPK6D2	TATA-box	ATATAA	450	6	+	Brassica oleracea	core promoter element around -30 of transcription start
GhCIPK6D2	TATA-box	TATA	451	4	+	Arabidopsis thaliana	core promoter element around -30 of transcription start
GhCIPK6D2	TATA-box	ccTATAAAaa	471	9	-	Arabidopsis thaliana	core promoter element around -30 of transcription start
GhCIPK6D2	TATA-box	TATAA	474	5	-	Arabidopsis thaliana	core promoter element around -30 of transcription start
GhCIPK6D2	TATA-box	TATA	475	4	+	Arabidopsis thaliana	core promoter element around -30 of transcription start
GhCIPK6D2	TATA-box	ATTATA	494	6	+	Brassica napus	core promoter element around -30 of transcription start
GhCIPK6D2	TATA-box	TATAA	495	5	-	Arabidopsis thaliana	core promoter element around -30 of transcription start
GhCIPK6D2	TATA-box	TATA	496	4	+	Arabidopsis thaliana	core promoter element around -30 of transcription start
GhCIPK6D2	TATA-box	TATACA	502	6	-	Helianthus annuus	core promoter element around -30 of transcription start
GhCIPK6D2	TATA-box	TATA	504	4	+	Arabidopsis thaliana	core promoter element around -30 of transcription start
GhCIPK6D2	TATA-box	TATA	510	4	+	Arabidopsis thaliana	core promoter element around -30 of transcription start
GhCIPK6D2	TATA-box	TATAAA	525	6	-	Helianthus annuus	core promoter element around -30 of transcription start
GhCIPK6D2	TATA-box	TATAA	526	5	-	Arabidopsis thaliana	core promoter element around -30 of transcription start
GhCIPK6D2	TATA-box	TATA	527	4	+	Arabidopsis thaliana	core promoter element around -30 of transcription start
GhCIPK6D2	TATA-box	ATTATA	564	6	+	Brassica napus	core promoter element around -30 of transcription start
GhCIPK6D2	TATA-box	TATATAA	565	7	-	Arabidopsis thaliana	core promoter element around -30 of transcription start
GhCIPK6D2	TATA-box	TATATA	566	6	+	Arabidopsis thaliana	core promoter element around -30 of transcription start
GhCIPK6D2	TATA-box	TATA	568	4	+	Arabidopsis thaliana	core promoter element around -30 of transcription start
GhCIPK6D2	TATA-box	ATTATA	617	6	+	Brassica napus	core promoter element around -30 of transcription start
GhCIPK6D2	TATA-box	TATAA	618	5	-	Arabidopsis thaliana	core promoter element around -30 of transcription start
GhCIPK6D2	TATA-box	TATA	619	4	+	Arabidopsis thaliana	core promoter element around -30 of transcription start
GhCIPK6D2	TATA-box	TATA	786	4	+	Arabidopsis thaliana	core promoter element around -30 of transcription start
GhCIPK6D2	TATA-box	ATTATA	815	6	+	Brassica napus	core promoter element around -30 of transcription start
GhCIPK6D2	TATA-box	TATAA	816	5	-	Arabidopsis thaliana	core promoter element around -30 of transcription start
GhCIPK6D2	TATA-box	TATA	817	4	+	Arabidopsis thaliana	core promoter element around -30 of transcription start
GhCIPK6D2	TATA-box	ATTATA	867	6	+	Brassica napus	core promoter element around -30 of transcription start
GhCIPK6D2	TATA-box	TATAA	868	5	-	Arabidopsis thaliana	core promoter element around -30 of transcription start
GhCIPK6D2	TATA-box	TATA	869	4	+	Arabidopsis thaliana	core promoter element around -30 of transcription start
GhCIPK6D2	TATA-box	TAAAGATT	926	8	-	Arabidopsis thaliana	core promoter element around -30 of transcription start
GhCIPK6D2	TATA-box	TATA	946	4	+	Arabidopsis thaliana	core promoter element around -30 of transcription start
GhCIPK6D2	TATA-box	ATATAT	966	6	+	Brassica napus	core promoter element around -30 of transcription start
GhCIPK6D2	TATA-box	TATA	967	4	+	Arabidopsis thaliana	core promoter element around -30 of transcription start
GhCIPK6D2	TATA-box	ATATAA	1002	6	+	Brassica oleracea	core promoter element around -30 of transcription start
GhCIPK6D2	TATA-box	TATA	1003	4	-	Arabidopsis thaliana	core promoter element around -30 of transcription start
GhCIPK6D2	TATA-box	ATATAA	1054	6	+	Brassica oleracea	core promoter element around -30 of transcription start
GhCIPK6D2	TATA-box	TATA	1055	4	-	Arabidopsis thaliana	core promoter element around -30 of transcription start
GhCIPK6D2	TATA-box	TATAAA	1123	6	-	Helianthus annuus	core promoter element around -30 of transcription start
GhCIPK6D2	TATA-box	TATAA	1124	5	-	Arabidopsis thaliana	core promoter element around -30 of transcription start
GhCIPK6D2	TATA-box	TATA	1125	4	-	Arabidopsis thaliana	core promoter element around -30 of transcription start
GhCIPK6D2	TATA-box	TATAA	1177	5	-	Arabidopsis thaliana	core promoter element around -30 of transcription start
GhCIPK6D2	TATA-box	TATA	1178	4	-	Arabidopsis thaliana	core promoter element around -30 of transcription start
GhCIPK6D2	TATA-box	taTATAAAtc	1552	9	-	Arabidopsis thaliana	core promoter element around -30 of transcription start
GhCIPK6D2	TATA-box	TATAAAT	1553	7	-	Brassica juncea	core promoter element around -30 of transcription start
GhCIPK6D2	TATA-box	TATAAA	1554	6	-	Helianthus annuus	core promoter element around -30 of transcription start
GhCIPK6D2	TATA-box	TATATAA	1555	7	-	Arabidopsis thaliana	core promoter element around -30 of transcription start
GhCIPK6D2	TATA-box	TATATA	1556	6	-	Arabidopsis thaliana	core promoter element around -30 of transcription start
GhCIPK6D2	TATA-box	ATATAT	1557	6	-	Brassica napus	core promoter element around -30 of transcription start
GhCIPK6D2	TATA-box	TATA	1558	4	-	Arabidopsis thaliana	core promoter element around -30 of transcription start
GhCIPK6D2	TATA-box	TATA	1654	4	-	Arabidopsis thaliana	core promoter element around -30 of transcription start
GhCIPK6D2	TATA-box	TATA	1731	4	-	Arabidopsis thaliana	core promoter element around -30 of transcription start
GhCIPK6D2	TATA-box	TATACA	1827	6	-	Helianthus annuus	core promoter element around -30 of transcription start
GhCIPK6D2	TATA-box	TATA	1829	4	-	Arabidopsis thaliana	core promoter element around -30 of transcription start
GhCIPK6D2	STRE	AGGGG	651	5	+	Arabidopsis thaliana
GhCIPK6D2	as-1	TGACG	1674	5	+	Arabidopsis thaliana
GhCIPK6D2	ABRE	CACGTG	1690	6	-	Arabidopsis thaliana	cis-acting element involved in the abscisic acid responsiveness
GhCIPK6D2	ABRE	ACGTG	1691	5	+	Arabidopsis thaliana	cis-acting element involved in the abscisic acid responsiveness
GhCIPK6D2	ABRE	ACGTG	1743	5	-	Arabidopsis thaliana	cis-acting element involved in the abscisic acid responsiveness
GhCIPK6D2	DRE core	GCCGAC	1678	6	-	Arabidopsis thaliana
GhCIPK6D2	G-Box	CACGTG	1690	6	-	Pisum sativum	cis-acting regulatory element involved in light responsiveness
GhCIPK6D2	Box II -like sequence	TCCGTGTACCA	1337	10	-	Oryza sativa	cis-acting regulatory element
GhCIPK6D2	Unnamed__4	CTCC	1645	4	-	Petroselinum hortense
GhCIPK6D2	Unnamed__4	CTCC	1687	4	+	Petroselinum hortense
GhCIPK6D2	Unnamed__4	CTCC	1905	4	+	Petroselinum hortense
GhCIPK6D2	MYC	CATTTG	72	6	+	Arabidopsis thaliana
GhCIPK6D2	MYC	CATTTG	353	6	+	Arabidopsis thaliana
GhCIPK6D2	MYC	CATTTG	465	6	-	Arabidopsis thaliana
GhCIPK6D2	MYC	CATTTG	603	6	+	Arabidopsis thaliana
GhCIPK6D2	MYC	CATGTG	799	6	-	Arabidopsis thaliana
GhCIPK6D2	MYC	CATTTG	938	6	+	Arabidopsis thaliana
GhCIPK6D2	W box	TTGACC	897	6	-	Arabidopsis thaliana
GhCIPK6D2	GT1-motif	GGTTAAT	559	7	+	Avena sativa	light responsive element
GhCIPK6D2	GT1-motif	GGTTAA	1394	6	-	Arabidopsis thaliana	light responsive element
GhCIPK6D2	GT1-motif	GGTTAA	1504	6	+	Arabidopsis thaliana	light responsive element
GhCIPK6D2	CGTCA-motif	CGTCA	1674	5	-	Hordeum vulgare	cis-acting regulatory element involved in the MeJA-responsiveness
GhCIPK6D2	Box 4	ATTAAT	264	6	+	Petroselinum crispum	part of a conserved DNA module involved in light responsiveness
GhCIPK6D2	Box 4	ATTAAT	325	6	+	Petroselinum crispum	part of a conserved DNA module involved in light responsiveness
GhCIPK6D2	Box 4	ATTAAT	394	6	+	Petroselinum crispum	part of a conserved DNA module involved in light responsiveness
GhCIPK6D2	Box 4	ATTAAT	457	6	+	Petroselinum crispum	part of a conserved DNA module involved in light responsiveness
GhCIPK6D2	Box 4	ATTAAT	641	6	+	Petroselinum crispum	part of a conserved DNA module involved in light responsiveness
GhCIPK6D2	Box 4	ATTAAT	863	6	+	Petroselinum crispum	part of a conserved DNA module involved in light responsiveness
GhCIPK6D2	AE-box	AGAAACTT	657	8	+	Arabidopsis thaliana	part of a module for light response
GhCIPK6D2	AE-box	AGAAACTT	1154	8	+	Arabidopsis thaliana	part of a module for light response
GhCIPK6D2	ABRE3a	TACGTG	1743	6	-	Zea mays
GhCIPK6D2	HD-Zip 1	CAAT(A/T)ATTG	1412	8.5	-	Arabidopsis thaliana	element involved in differentiation of the palisade mesophyll cells
GhCIPK6D2	ABRE4	CACGTA	1743	6	+	Zea mays
GhCIPK6D2	TGA-element	AACGAC	12	6	-	Brassica oleracea	auxin-responsive element
GhCIPK6D2	WUN-motif	AAATTACTA	771	9	-	Nicotiana glutinosa
GhCIPK6D2	WUN-motif	AAATTACT	772	8	-	Nicotiana glutinosa
GhCIPK6D2	AT-rich element	ATAGAAATCAA	1036	10	-	Glycine max	binding site of AT-rich DNA binding protein (ATBP-1)
GhCIPK6D2	MYB-like sequence	TAACCA	558	6	-	Arabidopsis thaliana
GhCIPK6D2	MYB-like sequence	TAACCA	1503	6	-	Arabidopsis thaliana
GhCIPK6D2	MYB-like sequence	TAACCA	1813	6	-	Arabidopsis thaliana
GhCIPK6D2	TGACG-motif	TGACG	1674	5	+	Hordeum vulgare	cis-acting regulatory element involved in the MeJA-responsiveness
GhCIPK6D2	chs-CMA1a	TTACTTAA	1390	8	+	Daucus carota	part of a light responsive element
GhCIPK6D2	ARE	AAACCA	795	6	+	Zea mays	cis-acting regulatory element essential for the anaerobic induction
GhCIPK6D2	ARE	AAACCA	1430	6	-	Zea mays	cis-acting regulatory element essential for the anaerobic induction
GhCIPK6D2	Myb-binding site	CAACAG	59	6	+	Nicotiana tabacum
GhCIPK6D2	MRE	AACCTAA	954	7	-	Petroselinum crispum	MYB binding site involved in light responsiveness
GhCIPK6D2	MRE	AACCTAA	1031	7	-	Petroselinum crispum	MYB binding site involved in light responsiveness
GhCIPK6D3	Myb-binding site	CAACAG	456	6	-	Nicotiana tabacum
GhCIPK6D3	WUN-motif	TAATTACTC	221	9	-	Nicotiana glutinosa
GhCIPK6D3	AT-rich element	ATAGAAATCAA	126	10	-	Glycine max	binding site of AT-rich DNA binding protein (ATBP-1)
GhCIPK6D3	AT-rich element	ATAGAAATCAA	792	10	+	Glycine max	binding site of AT-rich DNA binding protein (ATBP-1)
GhCIPK6D3	AT-rich element	ATAGAAATCAA	1273	10	-	Glycine max	binding site of AT-rich DNA binding protein (ATBP-1)
GhCIPK6D3	TGACG-motif	TGACG	1158	5	-	Hordeum vulgare	cis-acting regulatory element involved in the MeJA-responsiveness
GhCIPK6D3	TGACG-motif	TGACG	1484	5	+	Hordeum vulgare	cis-acting regulatory element involved in the MeJA-responsiveness
GhCIPK6D3	TGACG-motif	TGACG	1549	5	-	Hordeum vulgare	cis-acting regulatory element involved in the MeJA-responsiveness
GhCIPK6D3	AE-box	AGAAACAA	174	8	+	Arabidopsis thaliana	part of a module for light response
GhCIPK6D3	AE-box	AGAAACAA	1000	8	+	Arabidopsis thaliana	part of a module for light response
GhCIPK6D3	P-box	CCTTTTG	1933	7	-	Oryza sativa	gibberellin-responsive element
GhCIPK6D3	ABRE	CACGTG	1338	6	-	Arabidopsis thaliana	cis-acting element involved in the abscisic acid responsiveness
GhCIPK6D3	ABRE	ACGTG	1339	5	+	Arabidopsis thaliana	cis-acting element involved in the abscisic acid responsiveness
GhCIPK6D3	ABRE	ACGTG	1486	5	+	Arabidopsis thaliana	cis-acting element involved in the abscisic acid responsiveness
GhCIPK6D3	ABRE	CGCACGTGTC	1591	9	+	Hordeum vulgare	cis-acting element involved in the abscisic acid responsiveness
GhCIPK6D3	ABRE	CACGTG	1593	6	-	Arabidopsis thaliana	cis-acting element involved in the abscisic acid responsiveness
GhCIPK6D3	ABRE	ACGTG	1594	5	+	Arabidopsis thaliana	cis-acting element involved in the abscisic acid responsiveness
GhCIPK6D3	G-Box	CACGTG	1338	6	-	Pisum sativum	cis-acting regulatory element involved in light responsiveness
GhCIPK6D3	G-Box	CACGTG	1593	6	-	Pisum sativum	cis-acting regulatory element involved in light responsiveness
GhCIPK6D3	Unnamed__4	CTCC	448	4	-	Petroselinum hortense
GhCIPK6D3	Unnamed__4	CTCC	1454	4	-	Petroselinum hortense
GhCIPK6D3	Unnamed__4	CTCC	1908	4	+	Petroselinum hortense
GhCIPK6D3	Unnamed__4	CTCC	1922	4	-	Petroselinum hortense
GhCIPK6D3	MYC	CATGTG	244	6	+	Arabidopsis thaliana
GhCIPK6D3	MYC	CATGTG	310	6	+	Arabidopsis thaliana
GhCIPK6D3	MYC	CATTTG	1359	6	+	Arabidopsis thaliana
GhCIPK6D3	MYC	CATTTG	1636	6	-	Arabidopsis thaliana
GhCIPK6D3	MYC	CATTTG	1797	6	+	Arabidopsis thaliana
GhCIPK6D3	W box	TTGACC	1633	6	-	Arabidopsis thaliana
GhCIPK6D3	W box	TTGACC	1723	6	+	Arabidopsis thaliana
GhCIPK6D3	W box	TTGACC	1800	6	+	Arabidopsis thaliana
GhCIPK6D3	CGTCA-motif	CGTCA	1158	5	+	Hordeum vulgare	cis-acting regulatory element involved in the MeJA-responsiveness
GhCIPK6D3	CGTCA-motif	CGTCA	1484	5	-	Hordeum vulgare	cis-acting regulatory element involved in the MeJA-responsiveness
GhCIPK6D3	CGTCA-motif	CGTCA	1549	5	+	Hordeum vulgare	cis-acting regulatory element involved in the MeJA-responsiveness
GhCIPK6D3	GATA-motif	AAGGATAAGG	384	9	+	Solanum tuberosum	part of a light responsive element
GhCIPK6D3	GATA-motif	AAGATAAGATT	421	10	-	Arabidopsis thaliana	part of a light responsive element
GhCIPK6D3	Box 4	ATTAAT	235	6	+	Petroselinum crispum	part of a conserved DNA module involved in light responsiveness
GhCIPK6D3	Box 4	ATTAAT	570	6	+	Petroselinum crispum	part of a conserved DNA module involved in light responsiveness
GhCIPK6D3	Box 4	ATTAAT	1120	6	-	Petroselinum crispum	part of a conserved DNA module involved in light responsiveness
GhCIPK6D3	Box 4	ATTAAT	1150	6	-	Petroselinum crispum	part of a conserved DNA module involved in light responsiveness
GhCIPK6D3	Box 4	ATTAAT	1326	6	-	Petroselinum crispum	part of a conserved DNA module involved in light responsiveness
GhCIPK6D3		motif_sequence	347	4	-	organism	short_function
GhCIPK6D3		motif_sequence	391	4	+	organism	short_function
GhCIPK6D3		motif_sequence	837	4	+	organism	short_function
GhCIPK6D3		motif_sequence	893	4	-	organism	short_function
GhCIPK6D3		motif_sequence	1610	4	+	organism	short_function
GhCIPK6D3		motif_sequence	1655	4	-	organism	short_function
GhCIPK6D3		motif_sequence	1772	4	-	organism	short_function
GhCIPK6D3		motif_sequence	1906	4	+	organism	short_function
GhCIPK6D3		motif_sequence	1911	4	+	organism	short_function
GhCIPK6D3		motif_sequence	1922	4	-	organism	short_function
GhCIPK6D3		motif_sequence	1993	4	-	organism	short_function
GhCIPK6D3	MYB	CAACAG	456	6	-	Arabidopsis thaliana
GhCIPK6D3	AT~TATA-box	TATATA	960	6	+	Arabidopsis thaliana
GhCIPK6D3	AT~TATA-box	TATATA	962	6	+	Arabidopsis thaliana
GhCIPK6D3	AT~TATA-box	TATATAAA	1020	8	-	Arabidopsis thaliana
GhCIPK6D3	AT~TATA-box	TATATA	1022	6	-	Arabidopsis thaliana
GhCIPK6D3	AT~TATA-box	TATATA	1085	6	-	Arabidopsis thaliana
GhCIPK6D3	STRE	AGGGG	827	5	+	Arabidopsis thaliana
GhCIPK6D3	STRE	AGGGG	1218	5	-	Arabidopsis thaliana
GhCIPK6D3	STRE	AGGGG	1980	5	-	Arabidopsis thaliana
GhCIPK6D3	TATA-box	ATATAT	51	6	+	Brassica napus	core promoter element around -30 of transcription start
GhCIPK6D3	TATA-box	TATA	52	4	+	Arabidopsis thaliana	core promoter element around -30 of transcription start
GhCIPK6D3	TATA-box	TATAAATA	80	8	-	Daucus carota	core promoter element around -30 of transcription start
GhCIPK6D3	TATA-box	TATAAAT	81	7	-	Brassica juncea	core promoter element around -30 of transcription start
GhCIPK6D3	TATA-box	TATAAA	82	6	-	Helianthus annuus	core promoter element around -30 of transcription start
GhCIPK6D3	TATA-box	TATAA	83	5	-	Arabidopsis thaliana	core promoter element around -30 of transcription start
GhCIPK6D3	TATA-box	TATA	84	4	+	Arabidopsis thaliana	core promoter element around -30 of transcription start
GhCIPK6D3	TATA-box	TATTTAAA	114	8	+	Arabidopsis thaliana	core promoter element around -30 of transcription start
GhCIPK6D3	TATA-box	taTATAAAtc	128	9	-	Arabidopsis thaliana	core promoter element around -30 of transcription start
GhCIPK6D3	TATA-box	TATAAAT	129	7	-	Brassica juncea	core promoter element around -30 of transcription start
GhCIPK6D3	TATA-box	TATAAA	130	6	-	Helianthus annuus	core promoter element around -30 of transcription start
GhCIPK6D3	TATA-box	TATAA	131	5	-	Arabidopsis thaliana	core promoter element around -30 of transcription start
GhCIPK6D3	TATA-box	TATA	132	4	+	Arabidopsis thaliana	core promoter element around -30 of transcription start
GhCIPK6D3	TATA-box	TATA	158	4	+	Arabidopsis thaliana	core promoter element around -30 of transcription start
GhCIPK6D3	TATA-box	ATATAA	166	6	+	Brassica oleracea	core promoter element around -30 of transcription start
GhCIPK6D3	TATA-box	TATA	167	4	+	Arabidopsis thaliana	core promoter element around -30 of transcription start
GhCIPK6D3	TATA-box	TATTTAAA	194	8	+	Arabidopsis thaliana	core promoter element around -30 of transcription start
GhCIPK6D3	TATA-box	TATA	267	4	+	Arabidopsis thaliana	core promoter element around -30 of transcription start
GhCIPK6D3	TATA-box	TATTTAAA	316	8	+	Arabidopsis thaliana	core promoter element around -30 of transcription start
GhCIPK6D3	TATA-box	TATAAAT	351	7	-	Brassica juncea	core promoter element around -30 of transcription start
GhCIPK6D3	TATA-box	TATAAA	352	6	-	Helianthus annuus	core promoter element around -30 of transcription start
GhCIPK6D3	TATA-box	TATAA	353	5	-	Arabidopsis thaliana	core promoter element around -30 of transcription start
GhCIPK6D3	TATA-box	TATA	354	4	+	Arabidopsis thaliana	core promoter element around -30 of transcription start
GhCIPK6D3	TATA-box	TATTTAAA	514	8	+	Arabidopsis thaliana	core promoter element around -30 of transcription start
GhCIPK6D3	TATA-box	TATTTAAA	516	8	-	Arabidopsis thaliana	core promoter element around -30 of transcription start
GhCIPK6D3	TATA-box	TATAAAA	581	7	-	Pisum sativum	core promoter element around -30 of transcription start
GhCIPK6D3	TATA-box	TATAAA	582	6	-	Helianthus annuus	core promoter element around -30 of transcription start
GhCIPK6D3	TATA-box	TATAA	583	5	-	Arabidopsis thaliana	core promoter element around -30 of transcription start
GhCIPK6D3	TATA-box	TATA	584	4	+	Arabidopsis thaliana	core promoter element around -30 of transcription start
GhCIPK6D3	TATA-box	ATATAT	756	6	+	Brassica napus	core promoter element around -30 of transcription start
GhCIPK6D3	TATA-box	TATA	757	4	+	Arabidopsis thaliana	core promoter element around -30 of transcription start
GhCIPK6D3	TATA-box	taTATAAAtc	803	9	-	Arabidopsis thaliana	core promoter element around -30 of transcription start
GhCIPK6D3	TATA-box	taTATAAAtc	896	9	-	Arabidopsis thaliana	core promoter element around -30 of transcription start
GhCIPK6D3	TATA-box	TATTTAAA	898	8	-	Arabidopsis thaliana	core promoter element around -30 of transcription start
GhCIPK6D3	TATA-box	TATATA	960	6	+	Arabidopsis thaliana	core promoter element around -30 of transcription start
GhCIPK6D3	TATA-box	ATATAT	961	6	+	Brassica napus	core promoter element around -30 of transcription start
GhCIPK6D3	TATA-box	TATATA	962	6	+	Arabidopsis thaliana	core promoter element around -30 of transcription start
GhCIPK6D3	TATA-box	ATATAT	963	6	+	Brassica napus	core promoter element around -30 of transcription start
GhCIPK6D3	TATA-box	TATA	964	4	+	Arabidopsis thaliana	core promoter element around -30 of transcription start
GhCIPK6D3	TATA-box	TATAAAA	987	7	-	Pisum sativum	core promoter element around -30 of transcription start
GhCIPK6D3	TATA-box	TATAAA	988	6	-	Helianthus annuus	core promoter element around -30 of transcription start
GhCIPK6D3	TATA-box	TATAA	989	5	-	Arabidopsis thaliana	core promoter element around -30 of transcription start
GhCIPK6D3	TATA-box	TATA	990	4	+	Arabidopsis thaliana	core promoter element around -30 of transcription start
GhCIPK6D3	TATA-box	TATAAA	1020	6	-	Helianthus annuus	core promoter element around -30 of transcription start
GhCIPK6D3	TATA-box	TATATAA	1021	7	-	Arabidopsis thaliana	core promoter element around -30 of transcription start
GhCIPK6D3	TATA-box	TATATA	1022	6	-	Arabidopsis thaliana	core promoter element around -30 of transcription start
GhCIPK6D3	TATA-box	ATATAA	1023	6	+	Brassica oleracea	core promoter element around -30 of transcription start
GhCIPK6D3	TATA-box	TATA	1024	4	-	Arabidopsis thaliana	core promoter element around -30 of transcription start
GhCIPK6D3	TATA-box	TATATA	1085	6	-	Arabidopsis thaliana	core promoter element around -30 of transcription start
GhCIPK6D3	TATA-box	ATATAA	1086	6	+	Brassica oleracea	core promoter element around -30 of transcription start
GhCIPK6D3	TATA-box	TATA	1087	4	-	Arabidopsis thaliana	core promoter element around -30 of transcription start
GhCIPK6D3	TATA-box	TACAAAA	1099	7	-	Oryza sativa	core promoter element around -30 of transcription start
GhCIPK6D3	TATA-box	TATTTAAA	1258	8	+	Arabidopsis thaliana	core promoter element around -30 of transcription start
GhCIPK6D3	TATA-box	TATA	1281	4	-	Arabidopsis thaliana	core promoter element around -30 of transcription start
GhCIPK6D3	TATA-box	TATA	1643	4	-	Arabidopsis thaliana	core promoter element around -30 of transcription start
GhCIPK6D3	TATA-box	TATA	1674	4	-	Arabidopsis thaliana	core promoter element around -30 of transcription start
GhCIPK6D3	TATA-box	TACAAAA	1695	7	-	Oryza sativa	core promoter element around -30 of transcription start
GhCIPK6D3	TATA-box	ATTATA	1742	6	+	Brassica napus	core promoter element around -30 of transcription start
GhCIPK6D3	TATA-box	TATAA	1743	5	-	Arabidopsis thaliana	core promoter element around -30 of transcription start
GhCIPK6D3	TATA-box	TATA	1744	4	-	Arabidopsis thaliana	core promoter element around -30 of transcription start
GhCIPK6D3	TATA-box	ccTATAAAaa	1762	9	+	Arabidopsis thaliana	core promoter element around -30 of transcription start
GhCIPK6D3	TATA-box	TATA	1780	4	-	Arabidopsis thaliana	core promoter element around -30 of transcription start
GhCIPK6D3	TATA-box	TATAAAT	1790	7	-	Brassica juncea	core promoter element around -30 of transcription start
GhCIPK6D3	TATA-box	TATAAA	1791	6	-	Helianthus annuus	core promoter element around -30 of transcription start
GhCIPK6D3	TATA-box	TATAA	1792	5	-	Arabidopsis thaliana	core promoter element around -30 of transcription start
GhCIPK6D3	TATA-box	TATA	1793	4	-	Arabidopsis thaliana	core promoter element around -30 of transcription start
GhCIPK6D3	TATA-box	TATACA	1848	6	-	Helianthus annuus	core promoter element around -30 of transcription start
GhCIPK6D3	TATA-box	TATA	1850	4	-	Arabidopsis thaliana	core promoter element around -30 of transcription start
GhCIPK6D3	TATA-box	ATTATA	1955	6	+	Brassica napus	core promoter element around -30 of transcription start
GhCIPK6D3	TATA-box	TATAA	1956	5	-	Arabidopsis thaliana	core promoter element around -30 of transcription start
GhCIPK6D3	TATA-box	TATA	1957	4	-	Arabidopsis thaliana	core promoter element around -30 of transcription start
GhCIPK6D3	as-1	TGACG	1158	5	-	Arabidopsis thaliana
GhCIPK6D3	as-1	TGACG	1484	5	+	Arabidopsis thaliana
GhCIPK6D3	as-1	TGACG	1549	5	-	Arabidopsis thaliana
GhCIPK6D3	I-box	GTATAAGGCC	1779	9	+	Larix laricina	part of a light responsive element
GhCIPK6D3	Unnamed__1	CGTGG	1487	5	+	Zea mays
GhCIPK6D3	Unnamed__1	CGTGG	1592	5	-	Zea mays
GhCIPK6D3	GA-motif	ATAGATAA	683	8	+	Arabidopsis thaliana	part of a light responsive element
GhCIPK6D3	GA-motif	ATAGATAA	806	8	-	Arabidopsis thaliana	part of a light responsive element
GhCIPK6D3	G-box	GCCACGTGGA	242	9	-	Arabidopsis thaliana	cis-acting regulatory element involved in light responsiveness
GhCIPK6D3	G-box	ACACGTGT	1337	8	-	Brassica napus	cis-acting regulatory element involved in light responsiveness
GhCIPK6D3	G-box	CACGTG	1338	6	-	Arabidopsis thaliana	cis-acting regulatory element involved in light responsiveness
GhCIPK6D3	G-box	CACGTC	1485	6	-	Zea mays	cis-acting regulatory element involved in light responsiveness
GhCIPK6D3	G-box	tgACACGTGGCA	1590	11	-	Lycopersicon esculentum	cis-acting regulatory element involved in light responsiveness
GhCIPK6D3	G-box	tcCACGTGTCACT	1591	12	+	Glycine max	cis-acting regulatory element involved in light responsiveness
GhCIPK6D3	G-box	CACGTG	1593	6	-	Arabidopsis thaliana	cis-acting regulatory element involved in light responsiveness
GhCIPK6D3	CAAT-box	CAAT	24	4	+	Nicotiana glutinosa
GhCIPK6D3	CAAT-box	CAAT	34	4	-	Nicotiana glutinosa
GhCIPK6D3	CAAT-box	CAAT	76	4	-	Nicotiana glutinosa
GhCIPK6D3	CAAT-box	CAAT	110	4	-	Nicotiana glutinosa
GhCIPK6D3	CAAT-box	CAAT	125	4	-	Nicotiana glutinosa
GhCIPK6D3	CAAT-box	CAAAT	270	5	-	Pisum sativum	common cis-acting element in promoter and enhancer regions
GhCIPK6D3	CAAT-box	CAAAT	343	5	-	Pisum sativum	common cis-acting element in promoter and enhancer regions
GhCIPK6D3	CAAT-box	CAAAT	444	5	-	Pisum sativum	common cis-acting element in promoter and enhancer regions
GhCIPK6D3	CAAT-box	CAAAT	501	5	-	Pisum sativum	common cis-acting element in promoter and enhancer regions
GhCIPK6D3	CAAT-box	CAAT	523	4	-	Nicotiana glutinosa
GhCIPK6D3	CAAT-box	CAAT	532	4	+	Nicotiana glutinosa
GhCIPK6D3	CAAT-box	CAAAT	590	5	-	Pisum sativum	common cis-acting element in promoter and enhancer regions
GhCIPK6D3	CAAT-box	CCAAT	617	5	+	Arabidopsis thaliana	common cis-acting element in promoter and enhancer regions
GhCIPK6D3	CAAT-box	CAAT	618	4	+	Nicotiana glutinosa
GhCIPK6D3	CAAT-box	CAAT	653	4	+	Nicotiana glutinosa
GhCIPK6D3	CAAT-box	CAAAT	699	5	-	Pisum sativum	common cis-acting element in promoter and enhancer regions
GhCIPK6D3	CAAT-box	CAAT	754	4	+	Nicotiana glutinosa
GhCIPK6D3	CAAT-box	CAAAT	767	5	+	Pisum sativum	common cis-acting element in promoter and enhancer regions
GhCIPK6D3	CAAT-box	CAAAT	843	5	+	Pisum sativum	common cis-acting element in promoter and enhancer regions
GhCIPK6D3	CAAT-box	CAAAT	856	5	-	Pisum sativum	common cis-acting element in promoter and enhancer regions
GhCIPK6D3	CAAT-box	CAAT	863	4	-	Nicotiana glutinosa
GhCIPK6D3	CAAT-box	CAAAT	878	5	-	Pisum sativum	common cis-acting element in promoter and enhancer regions
GhCIPK6D3	CAAT-box	CAAT	954	4	-	Nicotiana glutinosa
GhCIPK6D3	CAAT-box	CAAT	971	4	+	Nicotiana glutinosa
GhCIPK6D3	CAAT-box	CAAT	984	4	+	Nicotiana glutinosa
GhCIPK6D3	CAAT-box	CAAT	993	4	-	Nicotiana glutinosa
GhCIPK6D3	CAAT-box	CAAAT	1005	5	+	Pisum sativum	common cis-acting element in promoter and enhancer regions
GhCIPK6D3	CAAT-box	CAAT	1008	4	-	Nicotiana glutinosa
GhCIPK6D3	CAAT-box	CAAT	1049	4	-	Nicotiana glutinosa
GhCIPK6D3	CAAT-box	CAAT	1063	4	+	Nicotiana glutinosa
GhCIPK6D3	CAAT-box	CAAT	1171	4	-	Nicotiana glutinosa
GhCIPK6D3	CAAT-box	CAAT	1301	4	+	Nicotiana glutinosa
GhCIPK6D3	CAAT-box	CAAAT	1360	5	-	Pisum sativum	common cis-acting element in promoter and enhancer regions
GhCIPK6D3	CAAT-box	CAAAT	1373	5	-	Pisum sativum	common cis-acting element in promoter and enhancer regions
GhCIPK6D3	CAAT-box	CAAT	1423	4	-	Nicotiana glutinosa
GhCIPK6D3	CAAT-box	CAAT	1482	4	-	Nicotiana glutinosa
GhCIPK6D3	CAAT-box	CAAT	1576	4	-	Nicotiana glutinosa
GhCIPK6D3	CAAT-box	CAAAT	1636	5	+	Pisum sativum	common cis-acting element in promoter and enhancer regions
GhCIPK6D3	CAAT-box	CAAAT	1739	5	+	Pisum sativum	common cis-acting element in promoter and enhancer regions
GhCIPK6D3	CAAT-box	CAAAT	1798	5	-	Pisum sativum	common cis-acting element in promoter and enhancer regions
GhCIPK6D3	CAAT-box	CAAT	1870	4	-	Nicotiana glutinosa
GhCIPK6D3	CAAT-box	CAAAT	1903	5	+	Pisum sativum	common cis-acting element in promoter and enhancer regions
GhCIPK6D3	CAAT-box	CCAAT	1919	5	-	Arabidopsis thaliana	common cis-acting element in promoter and enhancer regions
GhCIPK6D3	TATA	TATAAAAT	580	8	-	Arabidopsis thaliana
GhCIPK6D3	TATA	TATAAAAT	986	8	-	Arabidopsis thaliana
GhCIPK6D3	LTR	CCGAAA	1727	6	+	Hordeum vulgare	cis-acting element involved in low-temperature responsiveness
GhCIPK6D3	TC-rich repeats	GTTTTCTTAC	1054	9	-	Nicotiana tabacum	cis-acting element involved in defense and stress responsiveness
GhCIPK6D3	AAGAA-motif	GAAAGAA	394	7	-	Avena sativa
GhCIPK6D3	TCA-element	CCATCTTTTT	1383	9	-	Nicotiana tabacum	cis-acting element involved in salicylic acid responsiveness
GhCIPK6D3	ERE	ATTTTAAA	116	8	-	Nicotiana glutinos
GhCIPK6D3	ERE	ATTTTAAA	213	8	-	Nicotiana glutinos
GhCIPK6D3	ERE	ATTTTAAA	318	8	-	Nicotiana glutinos
GhCIPK6D4	MYC	CATTTG	18	6	-	Arabidopsis thaliana
GhCIPK6D4	MYC	CAATTG	318	6	+	Arabidopsis thaliana
GhCIPK6D4	MYC	CATGTG	999	6	+	Arabidopsis thaliana
GhCIPK6D4	MYC	CATGTG	1571	6	+	Arabidopsis thaliana
GhCIPK6D4	Unnamed__4	CTCC	173	4	-	Petroselinum hortense
GhCIPK6D4	Unnamed__4	CTCC	1434	4	-	Petroselinum hortense
GhCIPK6D4	Unnamed__4	CTCC	1688	4	+	Petroselinum hortense
GhCIPK6D4	Unnamed__4	CTCC	1746	4	-	Petroselinum hortense
GhCIPK6D4	G-Box	CACGTG	1385	6	-	Pisum sativum	cis-acting regulatory element involved in light responsiveness
GhCIPK6D4	G-Box	CACGTG	1517	6	-	Pisum sativum	cis-acting regulatory element involved in light responsiveness
GhCIPK6D4	G-Box	TCCACATGGCA	1568	10	-	Triticum aestivum	cis-acting regulatory element involved in light responsiveness
GhCIPK6D4	G-Box	CACGTT	1644	6	-	Pisum sativum	cis-acting regulatory element involved in light responsiveness
GhCIPK6D4	ABRE	GACACGTGGC	1383	9	-	Triticum aestivum	cis-acting element involved in the abscisic acid responsiveness
GhCIPK6D4	ABRE	CACGTG	1385	6	-	Arabidopsis thaliana	cis-acting element involved in the abscisic acid responsiveness
GhCIPK6D4	ABRE	ACGTG	1386	5	+	Arabidopsis thaliana	cis-acting element involved in the abscisic acid responsiveness
GhCIPK6D4	ABRE	CACGTG	1517	6	-	Arabidopsis thaliana	cis-acting element involved in the abscisic acid responsiveness
GhCIPK6D4	ABRE	ACGTG	1518	5	+	Arabidopsis thaliana	cis-acting element involved in the abscisic acid responsiveness
GhCIPK6D4	ABRE	ACGTG	1645	5	+	Arabidopsis thaliana	cis-acting element involved in the abscisic acid responsiveness
GhCIPK6D4	ABRE	ACGTG	1865	5	-	Arabidopsis thaliana	cis-acting element involved in the abscisic acid responsiveness
GhCIPK6D4	ABRE	ACGTG	1889	5	-	Arabidopsis thaliana	cis-acting element involved in the abscisic acid responsiveness
GhCIPK6D4	Box 4	ATTAAT	294	6	+	Petroselinum crispum	part of a conserved DNA module involved in light responsiveness
GhCIPK6D4	Box 4	ATTAAT	896	6	+	Petroselinum crispum	part of a conserved DNA module involved in light responsiveness
GhCIPK6D4	Box 4	ATTAAT	1048	6	-	Petroselinum crispum	part of a conserved DNA module involved in light responsiveness
[truncated: 925 more rows]
