# Supplementary material for: Evolution and subfunctionalization of CIPK6 homologous genes in regulating cotton drought resistance
Source: Nat Commun. 2024 Jul 9;15:5733. doi: 10.1038/s41467-024-50097-3 (PMC11231324; doi:10.1038/s41467-024-50097-3)
Supplement: Supplementary file 7 — Supplementary Data 4 [file 41467_2024_50097_MOESM7_ESM.xlsx]

## Sheet: Supplementary Data 4
Supplementary Data 4 List of primers used in this study
Gene-ID	Gene name	Primer	Sequence (5'-3')	Destination
Garb_07G026630	GaCIPK6A1	GaCIPK6A1-QRT-F	TGCTTCACGGAAAATACGAG	qRT-PCR
		GaCIPK6A1-QRT-R	GCCTTTAGCGACTTTAGAGA
		GaCIPK6A1-BD-F	CATGGAGGCCGAATTCATGGCGGATAAAGCTAAA	Y2H
		GaCIPK6A1-BD-R	GCAGGTCGACGGATCCTCAAGCAAGTGTCGAGTT
Garb_05G003540	GaCIPK6A2	GaCIPK6A2-QRT-F	ATTTCTGTCATAGCCGTGGG	qRT-PCR
		GaCIPK6A2-QRT-R	CTCCGTTGTATCCTTTTTTC
		GaCIPK6A2-BD-F	CATGGAGGCCGAATTCATGAGGAGGACATCGTTGAC	Y2H
		GaCIPK6A2-BD-R	GCAGGTCGACGGATCCTCAAGCGACAGTTGAGTTATC
Garb_06G016270	GaCIPK6A3	GaCIPK6A3-QRT-F	ATGAAAGTGGTGGGCAAAGA	qRT-PCR
		GaCIPK6A3-QRT-R	AGTAAACCCTGGCAGCGTCT
		GaCIPK6A3-BD-F	CATGGAGGCCGAATTCATGGCGGACAAAGCTAAA	Y2H
		GaCIPK6A3-BD-R	GCAGGTCGACGGATCCTCAAGCCACAGTCGAATTC
Garb_13G024980	GaCIPK6A4	GaCIPK6A4-QRT-F	GTCGGGATGATGGAACAGAT	qRT-PCR
		GaCIPK6A4-QRT-R	TGTTGGAAATAAACCCTGGC
		GaCIPK6A4-BD-F	CATGGAGGCCGAATTCATGAAAAAAATGGCGGAAA	Y2H
		GaCIPK6A4-BD-R	GCAGGTCGACGGATCCTCAAGCAACCGTCGGCTT
Grai_07G026120	GrCIPK6D1	GrCIPK6D1-QRT-F	ATAAACGCTGGTATGACGGA	qRT-PCR
		GrCIPK6D1-QRT-R	TCCATCTTCGTCTAACAGCA
		GrCIPK6D1-BD-F	CATGGAGGCCGAATTCATGGCGGATAAAGCTAAA	Y2H
		GrCIPK6D1-BD-R	GCAGGTCGACGGATCCTCAAGCAAGTGTCGAGTTC
Grai_05G005570	GrCIPK6D2	GrCIPK6D2-QRT-F	CTCGGAATCTTCAGACAGGG	qRT-PCR
		GrCIPK6D2-QRT-R	TCGATAACGGAAACCAACTG
		GrCIPK6D2-BD-F	CATGGAGGCCGAATTCATGGCGGATAAAGCTAAAA	Y2H
		GrCIPK6D2-BD-R	GCAGGTCGACGGATCCTCAAGCAAGTGTCGAGTTC
Grai_06G012140	GrCIPK6D3	GrCIPK6D3-QRT-F	AAAGAGGAGTTGAGGTTCGC	qRT-PCR
		GrCIPK6D3-QRT-R	CAGCAATGGCAAGTTTACCT
		GrCIPK6D3-BD-F	CATGGAGGCCGAATTCATGGCGGACAAAGCTAAA	Y2H
		GrCIPK6D3-BD-R	GCAGGTCGACGGATCCTCAAGCCACAGTCGAGTTC
Grai_13G025180	GrCIPK6D4	GrCIPK6D4-QRT-F	GAGTCGGGATGATGGAACAG	qRT-PCR
		GrCIPK6D4-QRT-R	TGTTGGAAATAAACCCTGGC
		GrCIPK6D4-BD-F	CATGGAGGCCGAATTCATGGCGGACAAAGCTAAA	Y2H
		GrCIPK6D4-BD-R	GCAGGTCGACGGATCCTCAAGCCACAGTCGAGTT
Ghir_A07G003140.1	GhCIPK6A1	GhCIPK6A1-QRT-F	CCTGAGACATTGAACGCCTT	qRT-PCR
		GhCIPK6A1-QRT-R	GGCCACTGCTAATTTCCCTT
		GhCIPK6A1-BD-F	CATGGAGGCCGAATTCCAGAGAGATGATAAGGGCA	Y2H
		GhCIPK6A1-BD-R	GCAGGTCGACGGATCCACTAATCAAGCAAGTGTCG
Ghir_A05G005440.1	GhCIPK6A2	GhCIPK6A2-QRT-F	ATTTCCTTATCCGAGGGCTT	qRT-PCR
		GhCIPK6A2-QRT-R	GGTGTCAATGCGAAAATGTC
		GhCIPK6A2-BD-F	CATGGAGGCCGAATTCGCAGAGAGATGAGGAGGAC	Y2H
		GhCIPK6A2-BD-R	GCAGGTCGACGGATCCTAAAAGTCAAGCGACAGTC
Ghir_A06G010250.1	GhCIPK6A3	GhCIPK6A3-QRT-F	ATGAAAGTGGTGGGCAAAGA	qRT-PCR
		GhCIPK6A3-QRT-R	AGTAAACCCTGGCAGCGTCT
		GhCIPK6A3-BD-F	CATGGAGGCCGAATTCATGGCGGACAAAGCTAAA	Y2H
		GhCIPK6A3-BD-R	GCAGGTCGACGGATCCTCAAGCCACAGTCGAATT
Ghir_A13G019690.1	GhCIPK6A4	GhCIPK6A4-QRT-F	GAAACACCTCGTGCTTATGA	qRT-PCR
		GhCIPK6A4-QRT-R	ATCTCTCGCTGGATCTGTTC
		GhCIPK6A4-BD-F	CATGGAGGCCGAATTCATGAGAGGGGCATGGTTGA	Y2H
		GhCIPK6A4-BD-R	GCAGGTCGACGGATCCTCAAGCAACCGTCGGCT
Ghir_D07G003140.1	GhCIPK6D1	GhCIPK6D1-QRT-F	AAAAAGAGAGAAGAGAAACAAGA	qRT-PCR
		GhCIPK6D1-QRT-R	GAGGGCGTCACCGTGAATATAT
		GhCIPK6D1-BD-F	CATGGAGGCCGAATTCATGGCGGATAAAGCTAAAAA	Y2H
		GhCIPK6D1-BD-R	GCAGGTCGACGGATCCTCAAGCAAGTGTCGATTTCTC
Ghir_D05G005510.1	GhCIPK6D2	GhCIPK6D2-QRT-F	CTCGGAATCTTCAGACAGGG	qRT-PCR
		GhCIPK6D2-QRT-R	TCGATAACGGAAACCAACTG
		GhCIPK6D2-BD-F	CATGGAGGCCGAATTCATGAGGAGGACATCGCTGAC	Y2H
		GhCIPK6D2-BD-R	GCAGGTCGACGGATCCTCAAGCGACAGTCGAGTTAT
Ghir_D06G010610.1	GhCIPK6D3	GhCIPK6D3-QRT-F	CAAGTCGGGATGATGGAGCAG	qRT-PCR
		GhCIPK6D3-QRT-R	ATAAAATCACCCCACAAGACCAA
		GhCIPK6D3-BD-F	CATGGAGGCCGAATTC ATGAGACGTTCATCGTTGG	Y2H
		GhCIPK6D3-BD-R	GCAGGTCGACGGATCCTCAAGCCACAGTCGAGTTC
Ghir_D13G020450.1	GhCIPK6D4	GhCIPK6D4-QRT-F	GAGTCGGGATGATGGAACAG	qRT-PCR
		GhCIPK6D4-QRT-R	TGTTGGAAATAAACCCTGGC
		GhCIPK6D4-BD-F	CATGGAGGCCGAATTCAAAAATGGCGGAAAAAGGT	Y2H
		GhCIPK6D4-BD-R	GCAGGTCGACGGATCCATGTAGATAATTAATAATC
Garb_01G000900	GaCBL1A1	GaCBL1A1-AD-F	CAGATTACGCTCATATGGGTTGCTTTCATTCTA	Y2H
		GaCBL1A1-AD-R	TGCTTGGGTGGAATTCTCAAGTGGCAACTTCATCT
Garb_11G002920	GaCBL1A2	GaCBL1A2-AD-F	CAGATTACGCTCATGGGAGTCATTGATTTTGGTG	Y2H
		GaCBL1A2-AD-R	TGCTTGGGTGGAATTCCAGTGATGGGTTACGGGAAA
Grai_11G036780	GrCBL1D1	GrCBL1D1-AD-F	CAGATTACGCTCATATGGGCTGCTTTCAATCT	Y2H
		GrCBL1D1-AD-R	TGCTTGGGTGGAATTCTCATGTGGCAACCTCATC
Grai_08G021990	GrCBL1D2	GrCBL1D2-AD-F	CAGATTACGCTCATATGAGCTGCTTTCATTCTAAAGTA	Y2H
		GrCBL1D2-AD-R	TGCTTGGGTGGAATTCTCACGCAGCAACCTCGTCT
Garb_01G019860	GaCBL2A1	GaCBL2A1-AD-F	CAGATTACGCTCATATGTTGCAGTGCATAGAC	Y2H
		GaCBL2A1-AD-R	TGCTTGGGTGGAATTCTCAGGTATCATCAACTTG
Grai_01G010030	GrCBL2D1	GrCBL2D1-AD-F	CAGATTACGCTCATATGTTGCAGTGCATAGAC	Y2H
		GrCBL2D1-AD-R	TGCTTGGGTGGAATTCTCAGGTATCATCAACTTG
Ghir_A03G000950.1	GhCBL1A1	GhCBL1A1-AD-F	CAGATTACGCTCATATG ATGCTTCAAATCCGACTA	Y2H
		GhCBL1A1-AD-R	TGCTTGGGTGGAATTC TTAAAAGTGGACACCAGG
Ghir_A11G002920.1	GhCBL1A2	GhCBL1A2-AD-F	CAGATTACGCTCATTAAATGGGCTGCTTTCAAT	Y2H
		GhCBL1A2-AD-R	TGCTTGGGTGGAATTCCAATCATGTGGCAAACTCA
Ghir_D11G002930.1	GhCBL1D1	GhCBL1D1-AD-F	CAGATTACGCTCAATGGGCTGCTTTCAATCTAA	Y2H
		GhCBL1D1-AD-R	TGCTTGGGTGGAATTC TCATGTGGCAACCTCATCAA
Ghir_D08G017930.1	GhCBL1D2	GhCBL1D2-AD-F	CAGATTACGCTCA ATGGGCTGCTTTCATTCTA	Y2H
		GhCBL1D2-AD-R	TGCTTGGGTGGAATTC TCACGCAGCAACCTCGTCTA
Ghir_A01G008340.1	GhCBL2A1	GhCBL2A1-AD-F	CAGATTACGCTCAATGTTGCAGTGCATAGACGG	Y2H
		GhCBL2A1-AD-R	TGCTTGGGTGGAATTC TCAGGTATCATCAACTTGAG
Ghir_D01G008800.1	GhCBL2D1	GhCBL2D1-AD-F	CAGATTACGCTCATACCATGTTGCAGTGCATAG	Y2H
		GhCBL2D1-AD-R	TGCTTGGGTGGAATTCTGATCTCATGTATCATCAA
Ghir_D07G003140.1	GhCIPK6D1	GhCIPK6D1-OE-F	GGGGACAAGTTTGTACAAAAAAGCAGGCTTGATGGCGGATAAAGCTAAAAA	OE/Subcellular localization/Prokaryotic expression
		GhCIPK6D1-OE-R	GGGGACCACTTTGTACAAGAAAGCTGGGTATCAAGCAAGTGTCGATTTCTC
Ghir_D07G003140.1	GhCIPK6D1	GhCIPK6D1-T1-F	ACGACTTTCATGGCAGTGCTtgcaccagccgggaat	CRISPR
		GhCIPK6D1-T1-R	ttctagctctaaaacGCTTTTGTTGCCCCTGAAGT
		GhCIPK6D1-T2-F	AGCACTGCCATGAAAGTCGTgttttagagctagaaata
		GhCIPK6D1-T2-R	GCTTTTGTTGCCCCTGAAGTtgcaccagccgggaat
Ghir_A03G000950.1	GhCBL1A1	GhCBL1A1-OE-F	GGGGACAAGTTTGTACAAAAAAGCAGGCTTGATGGGTTGCTTTCATTCTAA	OE/Subcellular localization/Prokaryotic expression
		GhCBL1A1-OE-R	GGGGACCACTTTGTACAAGAAAGCTGGGTATTACGAGACTGGTAACGCGT
Ghir_A01G008340.1	GhCBL2A1	GhCBL2A1-SL-F	GGGGACAAGTTTGTACAAAAAAGCAGGCTCCATGTTGCAGTGCATAGAC	Subcellular localization
		GhCBL2A1-SL-R	GGGGACCACTTTGTACAAGAAAGCTGGGTCTCAGGTATCATCAACTTGAG
Ghir_A03G000950.1	GhCBL1A1	GhCBL1A1-T1-F	CAGAACTGCTGATGCTCTTGtgcaccagccgggaat	CRISPR
		GhCBL1A1-T1-R	ttctagctctaaaacCATGACGCTCTATAAAACCA
		GhCBL1A1-T2-F	CAAGAGCATCAGCAGTTCTGgttttagagctagaaata
		GhCBL1A1-T2-R	CATGACGCTCTATAAAACCAtgcaccagccgggaat
Ghir_D07G003140.1	GhCIPK6D1	GhCIPK6D1-t1-F	ACGACTTTCATGGCAGTGCT tgcaccagccgggaat	Hi-TOM
		GhCIPK6D1-t1-R	AGCACTGCCATGAAAGTCGT gttttagagctagaaata
		GhCIPK6D1-t2-F	GCTTTTGTTGCCCCTGAAGT tgcaccagccgggaat
		GhCIPK6D1-t2-R	ttctagctctaaaac GCTTTTGTTGCCCCTGAAGT
Ghir_A03G000950.1	GhCBL1A1	GhCBL1A1-t1-F	ggagtgagtacggtgtgcTTGGTTTGTTCTTGTGTAT	Hi-TOM
		GhCBL1A1-t1-R	gagttggatgctggatggAGAAAAAGTAAAAGATCCA
		GhCBL1A1-t2-F	ggagtgagtacggtgtgcAATCTTCCTTCTCTTTTTA
		GhCBL1A1-t2-R	gagttggatgctggatggGAATGAAAAAGTAAATCCA
Ghir_D07G003140.1	GhCIPK6D1	GhCIPK6D1-BiFC-F	GGGGACAACTTTGTATAATAAAGTTGGAATGATAAGGGCATCGTTG	BiFC
		GhCIPK6D1-BiFC-R	GGGGACCACTTTGTACAAGAAAGCTGGGTTCAAGCAAGTGTCGATTT
Ghir_A03G000950.1	GhCBL1A1	GhCBL1A1-BiFC-F	GGGGACAAGTTTGTACAAAAAAGCAGGCTTAATGGGTTGCTTTCATTCT
		GhCBL1A1-BiFC-R	GGGGACAACTTTGTATAGAAAAGTTGGGTGCGAGACTGGTAACGCGTA
Ghir_A01G008340.1	GhCBL2A1	GhCBL2A1-BiFC-F	GGGGACAAGTTTGTACAAAAAAGCAGGCTTAATGTTGCAGTGCATAGAC	BiFC
		GhCBL2A1-BiFC-R	GGGGACAACTTTGTATAGAAAAGTTGGGTTCAGGTATCATCAACTTG
Ghir_D06G010610.1	GhCIPK6D3	GhCIPK6D3-BiFC-F	GGGGACAACTTTGTATAATAAAGTTGGAATGGCGGACAAAGCTAAA
		GhCIPK6D3-BiFC-R	GGGGACCACTTTGTACAAGAAAGCTGGGTGAGCCACAGTCGAGTTCTCG
Ghir_A03G000950.1	GhCBL1A1	GhCBL1A1-VG-F	CTCTTGCTTCACAAACTGCTT	VIGS
		GhCBL1A1-VG-R	AAGGATGGATTACGAGAGACG
Ghir_D07G003140.1	GhCIPK6D1	Pro-GhCIPK6D1-F	GGGGACAAGTTTGTACAAAAAAGCAGGCTGCGAGTTTCGATTTTGAGTTG	GFP、GUS
		Pro-GhCIPK6D1-R	GGGGACCACTTTGTACAAGAAAGCTGGGTGATTCCCTACCTTTGATCTC
Ghir_D13G020450.1	GhCIPK6D3	Pro-GhCIPK6D3-F	GGGGACAAGTTTGTACAAAAAAGCAGGCTGCTTTCCATGTGGCATACTAG	GFP、GUS
		Pro-GhCIPK6D3-R	GGGGACCACTTTGTACAAGAAAGCTGGGTGCCAAGGGGATTTTTACACT
Ghir_A03G000950.1	GhCBL1A1	Pro-GhCBL1A1-F	GGGGACAAGTTTGTACAAAAAAGCAGGCTGCTCCTTTCCGTTAGTTTCTA	GFP、GUS
		Pro-GhCBL1A1-R	GGGGACCACTTTGTACAAGAAAGCTGGGTGTTACTGGGAAACCTTTTTC
Ghir_A01G008340.1	GhCBL2A1	Pro-GhCBL2A1-F	GGGGACAAGTTTGTACAAAAAAGCAGGCTGCAGATGCCGTTACCATAGAG	GFP、GUS
		Pro-GhCBL2A1-R	GGGGACCACTTTGTACAAGAAAGCTGGGTGTACACTCCATACCTAGGCA
Note: The red font shows the primer connector sequence
