# Supplementary material for: Evolution and subfunctionalization of CIPK6 homologous genes in regulating cotton drought resistance
Source: Nat Commun. 2024 Jul 9;15:5733. doi: 10.1038/s41467-024-50097-3 (PMC11231324; doi:10.1038/s41467-024-50097-3)
Supplement: Supplementary file 9 — Source Data [file 41467_2024_50097_MOESM9_ESM.xlsx]

## Sheet: Fig.1
Figure 1c
	GhCIPK6A1			GaCIPK6A1			GhCIPK6D1			GrCIPK6D1
Normal	0.01491	0.014876	0.015666	0.002023	0.001554	0.001462	0.006384	0.008301	0.00996	0.002339	0.002273	0.002222
Drought	0.023705	0.030798	0.029105	1.44065	1.44436	1.41656	3.03944	2.95792	2.74481	11.2643	11.4679	11.403
P-Value	P=0.004119			P=8.23E-09			P=4.98E-06			P=4.65E-09
Figure 1d
	GhCIPK6A4			GaCIPK6A4			GhCIPK6D4			GrCIPK6D4
Normal	0.000902	0.000958	0.000979	0.374251	0.486165	0.432466	0.395581	0.364378	0.359445	0.001443	0.00122	0.00153
Drought	0.000232	0.000317	0.00024	0.360098	0.305699	0.375178	0.02415	0.023261	0.023379	0.015183	0.01586	0.016445
P-Value	P=0.584564			P=0.095203			P=6.55E-06			P=2.76E-06
Figure 1e
	GhCIPK6A2			GaCIPK6A2			GhCIPK6D2			GrCIPK6D2
Normal	0.312238	0.306139	0.302588	0.000704	0.000765	0.00052	0.19144	0.196594	0.183213	0.000477	0.000374	0.00053
Drought	0.046645	0.043554	0.043457	1.06e-05	2.89e-05	2.75e-05	0.244159	0.252042	0.255724	0.025951	0.023759	0.024658
P-Value	P=1.03E-07			P=0.000973			P=0.000312			P=2.82E-06
Figure 1f
	GhCIPK6A3			GaCIPK6A3			GhCIPK6D3			GrCIPK6D3
Normal	0.79884	0.793154	0.796644	5.72093	5.08416	5.40077	2.0399	2.13374	2.3104	0.181866	0.170209	0.186289
Drought	0.800194	0.792329	0.800261	1.68198	1.70941	1.76274	3.27865	3.11923	3.39781	0.554821	0.562223	0.549227
P-Value	P=0.679768			P=0.000931			P=0.000618			P=4.14E-07

## Sheet: Fig. 2
Figure 2b
MDA (nmol/g)	Normal						Drought
	ko#5	ko#6	WT	OE4	OE12		ko#5	ko#6	WT	OE4	OE12
1	14.964	14.448	13.674	14.19	15.738		18.576	17.028	22.962	27.348	29.928
2	13.158	15.738	12.642	11.352	14.706		16.512	16.512	22.188	29.154	33.024
3	13.932	12.126	13.416	13.416	13.158		18.06	18.318	22.962	31.992	29.928
	P Value
Groups	Normal	Drought
ko#5 vs. ko#6	0.933	0.729
ko#5 vs. WT	0.479	0.002
ko#5 vs. OE4	0.35	0
ko#5 vs. OE12	0.632	0
ko#6 vs. WT	0.431	0.001
ko#6 vs. OE4	0.312	0
ko#6 vs. OE12	0.691	0
WT vs. OE4	0.812	0
WT vs. OE12	0.247	0
OE4 vs. OE12	0.171	0.252
Figure 2e
MDA (nmol/g)	Normal						Drought
	OE24	OE35	WT	Ri16	Ri19		OE24	OE35	WT	Ri16	Ri19
1	10.23	10.35	11	11.3	7.68049		15.6403	15.11	19.6931	21.88	22.36
2	10.8561	12.1466	10.2357	11.8479	12.047		15.9693	14.3695	19.7498	21.7204	21.8069
3	9.17141	8.90937	11.7015	10.95	10.12		15.6	15.6403	19.6	21.7742	22.7001
	P Value
Groups	Normal	Drought
OE24 vs. OE35	0.732	0.041
OE24 vs. WT	0.431	0
OE24 vs. Ri16	0.267	0
OE24 vs. Ri19	0.903	0
OE35 vs. WT	0.65	0
OE35 vs. Ri16	0.43	0
OE35 vs. Ri19	0.643	0
WT vs. Ri16	0.73	0
WT vs. Ri19	0.367	0
Ri16 vs. Ri19	0.223	0.123
Figure 2c							Figure 2f
Tr(g H2O·g-1·h-1)	ko#5	ko#6	WT	OE4	OE12			Tr(mmol H2O m-2 s-1)	OE24	OE35	WT	Ri16	Ri19
1	0.112713	0.101045	0.128806	0.162614	0.152926			1	0.461967	0.393986	0.599696	0.704026	0.850894
2	0.105263	0.115053	0.144814	0.173345	0.164667			2	0.504952	0.376263	0.622718	0.718088	0.821022
3	0.102304	0.10687	0.130159	0.163607	0.17289			3	0.479364	0.341016	0.635643	0.751953	0.792639
P value	0.002	0.004		0.001	0.002			4	0.486178	0.345159	0.678226	0.740095	0.826027
								P value	0	0		0.000104	0

## Sheet: Fig. 3
Figure 3c													Figure 3d
	Normal					Drought								Normal					Drought
Stomatal aperture (μm)	ko#5	ko#6	WT	OE4	OE12	ko#5	ko#6	WT	OE4	OE12			Stomatal aperture (μm)	OE24	OE35	WT	Ri16	Ri19	OE24	OE35	WT	Ri16	Ri19
1	2.18148	2.52328	2.25893	2.21734	2.38017	1.42561	1.20852	1.2888	2.87227	2.70644			1	4.33781	3.82234	4.13759	4.76184	4.66673	2.50147	2.421	2.52992	3.18138	2.98534
2	2.41962	2.31373	2.70336	2.32206	2.19611	1.12251	1.38834	1.87498	2.68353	2.77785			2	4.10569	3.6933	4.11979	4.39486	4.87056	2.16774	2.38092	2.35303	2.93337	2.86259
3	2.34333	2.0735	2.22195	2.42321	2.43254	1.25375	0.951309	1.56761	3.31747	3.08711			3	3.76123	4.11678	3.83602	4.61553	4.38936	2.3294	2.22879	2.44081	2.61716	2.93139
4	2.44453	2.79427	2.45731	2.29036	2.6162	1.19636	0.976586	2.0607	2.85995	2.70773			4	4.13288	3.70232	4.11678	4.48549	4.76184	2.41169	2.19992	2.63287	2.93392	2.97637
5	2.62178	2.61221	2.35636	2.45914	2.18626	1.44044	1.02459	1.97426	3.2783	3.34158			5	4.10626	3.91298	3.90632	4.58982	4.76004	2.77316	2.42356	2.53429	2.86847	2.68287
6	2.19153	2.33801	2.24982	2.22052	2.20011	1.41585	1.11591	1.31506	2.97302	2.70745			6	3.96401	3.80249	4.21449	4.32599	4.73334	2.35966	2.2276	2.54737	2.77024	2.92382
7	2.50169	2.52051	2.69313	2.31124	2.33104	1.13025	1.36517	1.73015	2.69245	2.78711			7	4.27647	3.96493	3.9626	4.67063	4.44733	2.1087	2.21089	2.42952	2.88987	2.98949
8	2.24706	2.16024	2.23221	2.36051	2.20151	1.27892	0.960634	1.62514	3.3166	3.10522			8	3.85537	3.80697	4.12687	4.78938	4.46645	2.25241	2.45958	2.49565	2.53458	3.05622
9	2.49096	2.70227	2.35431	2.35145	2.60013	1.2102	0.991607	2.0429	2.75805	2.71154			9	4.02862	4.12924	4.10968	4.47695	4.42097	2.30479	2.02822	2.50807	2.83022	2.91981
10	2.60303	2.58948	2.36446	2.45163	2.19012	1.40101	1.02306	1.82032	3.18766	3.32099			10	4.40722	4.07756	4.17849	4.20923	4.6861	2.0865	2.19992	2.40774	2.6112	2.97763
11	2.22013	2.50363	2.24778	2.2189	2.29054	1.38001	1.10121	1.38499	2.96622	2.90103			11	4.00799	3.92603	4.07531	4.79852	4.55073	2.06131	2.24655	2.32504	2.56405	3.15556
12	2.37908	2.18837	2.68896	2.32154	2.21622	1.23504	1.36314	1.67766	2.69011	2.72012			12	4.08736	3.84517	4.17405	4.95906	5.09473	2.02248	2.48892	2.56634	2.61531	2.81073
13	2.34036	2.21016	2.24413	2.44513	2.40515	1.27052	0.991157	1.55643	3.30856	2.89917			13	4.00209	3.59178	4.09208	4.4552	4.62297	2.18436	2.29678	2.71644	2.70327	2.84501
14	2.46058	2.71809	2.45404	2.39143	2.57016	1.1701	1.03411	2.03299	2.90045	2.78815			14	3.70284	3.96596	3.93162	4.88094	4.65876	2.33837	2.37957	2.62543	3.08167	3.19343
15	2.61015	2.60441	2.35745	2.45479	2.18715	1.43891	1.00151	1.93102	3.04512	3.32042			15	4.00799	3.953	3.93162	4.41969	4.7793	2.29948	2.16742	2.79605	2.76162	3.06062
16	2.18886	2.54052	2.22313	2.32115	2.30155	1.19909	1.24502	1.42415	2.77186	2.72266			16	4.09944	4.03344	4.16958	4.33877	4.46704	2.59128	2.04763	2.32462	2.75633	2.86847
17	2.41129	2.30208	2.67851	2.33415	2.22511	1.3028	1.35016	1.53178	2.68402	2.81211			17	4.1087	4.03557	4.28716	4.46704	4.51295	2.51375	2.19992	2.39963	3.1498	2.90588
18	2.35052	2.28054	2.23581	2.42057	2.41542	1.22056	0.968155	1.56411	3.30501	3.21265			18	4.24748	3.66112	4.10968	4.54199	4.28428	2.53834	2.50451	2.40424	2.74674	2.97763
19	2.49087	2.70062	2.449	2.36525	2.60021	1.19955	0.988412	2.05425	2.80585	2.71211			19	3.91575	3.65428	4.10968	4.30785	4.30678	2.38993	2.57494	2.0339	2.91101	2.95145
20	2.59891	2.481	2.34897	2.40154	2.1894	1.43089	1.03058	1.82105	3.16499	3.32121			20	4.2612	3.52402	4.18665	4.17656	4.29903	2.6915	2.22479	2.27942	2.70494	2.84632
21	2.22571	2.56031	2.23621	2.29807	2.37052	1.18064	1.19299	1.35657	2.88486	2.70809			21	4.06335	3.62619	4.23022	4.69859	4.20133	2.13682	2.43313	2.08551	2.86406	2.67564
22	2.40061	2.26016	2.70103	2.44178	2.19782	1.30206	1.37671	1.60014	2.69292	2.8002			22	3.85003	3.87548	4.11612	4.59953	4.32838	2.13682	2.48739	2.71888	2.86406	3.16096
23	2.30121	2.09189	2.24022	2.40566	2.47201	1.28581	0.958849	1.66125	3.30054	3.01513			23	3.86256	3.85592	4.06469	4.77264	4.29903	2.47343	2.44267	2.7449	2.73195	2.83295
24	2.49096	2.55442	2.54013	2.31165	2.58915	1.19908	1.01046	2.04116	2.86062	2.7098			24	4.07709	4.06598	4.55541	4.34368	4.46263	2.16457	2.39583	2.41424	3.11704	2.98949
25	2.5807	2.61106	2.33467	2.44745	2.20004	1.40052	1.12062	1.71983	3.25511	3.33002			25	3.78603	3.71115	4.20923	4.44444	4.96155	2.60463	2.17578	2.49551	2.75324	2.84318
26	2.18202	2.54889	2.28016	2.32015	2.31986	1.40015	1.25022	1.29285	2.80104	2.90145			26	4.15334	3.95985	4.21186	4.43812	4.70081	2.3382	2.61999	2.59005	2.86259	2.75633
27	2.4178	2.30886	2.70003	2.37187	2.30502	1.12806	1.38157	1.86955	2.68399	2.70881			27	4.27647	3.59944	4.30785	4.44444	4.98938	2.28206	2.13439	2.46319	3.18626	2.68689
28	2.45508	2.08086	2.23185	2.43455	2.48164	1.26213	0.990273	1.66016	3.31115	2.99181			28	3.95445	3.52402	3.98739	4.35814	4.59356	2.25241	2.32424	2.36949	2.77881	2.63533
29	2.47002	2.71017	2.42055	2.32049	2.60199	1.18002	0.985596	2.06746	2.84747	2.71123			29	3.91244	3.9233	4.45804	4.93511	4.74897	2.10161	2.24274	2.21343	3.08944	2.87783
30	2.60581	2.60013	2.37405	2.45853	2.2889	1.42929	1.00514	1.87851	3.24415	3.19205			30	3.93934	3.82022	4.15915	4.56512	4.55298	2.45451	2.21598	2.45474	3.06487	3.03987
31	2.18233	2.42017	2.27116	2.31905	2.30011	1.25574	1.21227	1.30014	2.90933	2.70705			31	3.80446	3.61416	4.28716	4.50605	4.65876	2.37419	2.33854	2.55468	2.94097	3.17724
32	2.41883	2.44598	2.68098	2.42366	2.32514	1.31061	1.33568	1.85002	2.71145	2.78842			32	3.80636	4.02667	4.0524	4.52567	4.72953	2.43335	2.28932	2.36571	3.1771	3.03532
33	2.36163	2.26059	2.2385	2.42842	2.40603	1.25161	0.966189	1.76625	3.30041	3.00014			33	3.82917	3.80762	4.0064	4.41237	4.81548	2.39047	2.35014	2.16028	2.97763	2.88954
34	2.4451	2.49902	2.46265	2.35545	2.60541	1.19902	0.980966	1.94865	2.84871	2.81025			34	3.91575	3.67344	4.28133	4.52847	4.7195	2.34968	2.17184	2.62714	2.88456	3.47421
35	2.61128	2.52062	2.33452	2.44871	2.20102	1.42391	1.08103	1.75499	3.25051	3.33011			35	3.88924	3.85175	4.1558	3.99492	4.7094	1.95446	2.45958	2.59005	2.86677	2.87417
36	2.18403	2.33817	2.23401	2.24288	2.33061	1.41157	1.24069	1.28946	2.91201	2.7223			36	3.78479	3.95232	4.30709	4.52991	4.49216	2.02201	2.64905	2.79006	2.71393	2.79549
37	2.40012	2.55066	2.66542	2.35054	2.30996	1.12906	1.30227	1.77426	2.68412	2.80007			37	3.78874	3.53291	4.14561	4.7195	4.2473	2.03722	2.02822	2.8429	2.80944	3.05272
38	2.30832	2.09916	2.27702	2.45016	2.48511	1.27762	0.991176	1.66803	3.31668	3.31213			38	4.29231	3.59381	4.66074	4.62785	4.86504	2.211	2.22366	2.69404	2.77881	2.7827
39	2.4929	2.66722	2.44214	2.42024	2.60159	1.19809	0.988413	2.05879	2.75101	2.70882			39	3.9368	3.40596	4.47027	4.86973	4.63493	2.34968	2.28418	2.70676	2.89578	2.67039
40	2.60011	2.32206	2.30589	2.44162	2.34948	1.44001	1.00522	1.98503	3.27412	3.01284			40	3.93958	3.8414	4.48972	4.72719	4.673	2.01461	2.21776	2.64084	3.23758	2.72189
41	2.19901	2.48952	2.55027	2.29888	2.35074	1.42037	1.24046	1.29048	2.911	2.70775			41	3.96401	4.00064	4.05002	4.16958	4.97479	2.08021	2.34155	2.92339	2.75633	3.20211
42	2.44426	2.41052	2.46015	2.36105	2.33781	1.12642	1.36201	1.86521	2.7201	2.77886			42	3.97704	4.01573	3.91734	4.26412	4.41738	2.37419	2.34155	2.7272	2.84501	2.76162
43	2.30033	2.18824	2.57402	2.40102	2.46622	1.26617	0.961592	1.77465	3.3001	3.33902			43	4.14964	3.87783	4.25368	4.05423	4.41738	1.92961	2.17578	2.52137	2.86677	2.6537
44	2.48026	2.70029	2.28057	2.39602	2.60113	1.1851	0.977908	1.95493	2.89185	2.7101			44	3.92351	3.83602	4.26057	4.17969	5.17576	2.18712	2.34155	2.80726	2.96041	3.14473
45	2.59582	2.47061	2.29854	2.44565	2.35393	1.43614	1.01551	1.84726	3.1102	3.30233			45	3.95885	3.751	4.22831	4.40517	4.34368	2.2854	2.50451	2.64897	3.15556	2.98336
46	2.1828	2.50102	2.52624	2.41807	2.41021	1.22053	1.18092	1.33165	2.88413	2.81122			46	4.09155	3.80654	3.9385	4.52551	4.98372	2.25121	2.13439	2.74367	2.86847	3.09555
47	2.40567	2.26812	2.48701	2.37052	2.31865	1.33057	1.3605	1.81453	2.69007	2.79071			47	3.92351	3.95147	4.03661	4.10612	4.79949	2.23969	2.24486	2.65392	3.02736	2.60967
48	2.35363	2.09078	2.50505	2.37085	2.39251	1.21209	0.975722	1.76514	3.31602	3.09013			48	3.82917	3.85641	4.26975	4.28428	5.08829	2.11139	2.08703	2.22222	2.81951	2.66724
49	2.45511	2.60001	2.31022	2.38145	2.60021	1.19891	1.19005	2.05915	2.94462	2.7101			49	3.99389	3.57849	4.63068	4.62833	4.93637	2.59703	2.21089	2.41746	2.75649	2.62418
50	2.61642	2.42205	2.28093	2.4511	2.28998	1.42405	1.09852	1.78057	3.2663	3.30399			50	3.72363	3.99546	3.91538	4.40562	4.55214	2.10161	2.24349	2.5641	2.67585	3.03987
51	2.19005	2.52026	2.51264	2.2504	2.41101	1.4226	1.24045	1.48015	2.80542	2.75051			51	3.93934	3.84659	4.29986	4.4807	4.43787	2.10161	2.39583	2.58679	2.62013	2.7827
52	2.42021	2.21373	2.49033	2.43099	2.33889	1.12956	1.32052	1.67663	2.71113	2.77971			52	3.82218	3.89342	4.62789	4.69859	4.36818	2.1087	2.24274	2.77881	2.74408	3.28787
53	2.33363	2.15111	2.52514	2.3981	2.33851	1.25502	0.988027	1.59055	3.29949	3.10158			53	3.70366	3.98746	4.22849	4.32838	4.66325	2.51178	2.29976	2.74674	2.47684	3.3291
54	2.45052	2.70781	2.33036	2.3251	2.60701	1.20031	1.00054	2.05875	2.87806	2.71079			54	3.9915	3.88454	4.36939	4.68481	4.75656	2.05925	2.01265	2.53977	2.64819	3.22504
55	2.62004	2.30016	2.25874	2.45881	2.36601	1.43884	1.08542	1.94162	3.2626	3.34001			55	3.8661	3.74626	4.48972	4.43202	4.60321	2.27219	2.21776	2.3654	2.70962	3.13931
56	2.18919	2.50261	2.56046	2.41812	2.36181	1.40224	1.21525	1.29029	2.84156	2.70706			56	4.05191	3.99451	4.05893	4.59874	4.56218	2.39994	2.40944	2.06462	2.86406	3.15198
57	2.43038	2.28159	2.52064	2.43158	2.39095	1.14261	1.30052	1.86852	2.68425	2.78003			57	3.98941	3.6519	4.45045	4.35488	4.66481	1.96967	2.25021	2.48441	3.08944	3.3414
58	2.36052	2.08772	2.48158	2.38502	2.44451	1.2807	0.971989	1.60011	3.31307	3.09026			58	3.71919	4.00563	4.06569	4.49886	4.33218	2.38993	2.44267	2.40065	2.81817	2.93392
59	2.43819	2.61601	2.35622	2.3516	2.6002	1.19792	0.981059	2.04571	2.89054	2.71152			59	4.09871	3.89625	4.06569	4.49654	4.85461	2.24723	2.44267	2.75951	2.82078	3.08944
60	2.61998	2.58942	2.24782	2.4487	2.38891	1.43991	1.10181	1.95201	3.26819	3.33889			60	4.21756	3.84992	4.18865	4.31562	4.88413	2.42609	2.55559	2.92691	3.16479	2.81879
	P Value													P Value
Groups	Normal	Drought											Groups	Normal	Drought
ko#5 vs. ko#6	0.387	0											OE24 vs. OE35	0	0.424
ko#5 vs. WT	0.985	0											OE24 vs. WT	0	0
ko#5 vs. OE4	0.276	0											OE24 vs. Ri16	0	0
ko#5 vs. OE12	0.373	0											OE24 vs. Ri19	0	0
ko#6 vs. WT	0.397	0											OE35 vs. WT	0	0
ko#6 vs. OE4	0.051	0											OE35 vs. Ri16	0	0
ko#6 vs. OE12	0.08	0											OE35 vs. Ri19	0	0
WT vs. OE4	0.267	0											WT vs. Ri16	0	0
WT vs. OE12	0.363	0											WT vs. Ri19	0	0
OE4 vs. OE12	0.841	0.11											Ri16 vs. Ri19	0	0.009669
Figure 3e
	Normal											Drought
Time (seconds)	WT-1	WT-2	OE4-1	OE4-2	OE12-1	OE12-2	ko#5-1	ko#5-2	ko#6-1	ko#6-2		WT-1	WT-2	OE4-1	OE4-2	OE12-1	OE12-2	ko#5-1	ko#5-2	ko#6-1	ko#6-2
5	76.216	-25.481	86.563	-83.745	14.563	-157.588	125.033	35.79	-85.312	-54.68		-59.338	-103.272	-101.15	-503.46	-101.15	-503.46	264.14	428.809	102.438	681.974
10	52.693	77.569	139.184	42.261	-181.486	192.792	-106.149	50.86	67.588	61.26		-71.94	-124.48	-282.504	-591.155	-67.754	-423.677	197.98	429.748	311.802	331.966
15	-12.611	111.082	112.814	-22.472	-12.545	143.844	27.113	119.437	-58.129	95.02		-98.402	-123.202	-152.726	-432.785	-29.717	-706.246	191.841	579.883	262.22	393.097
20	127.545	-17.657	-48.763	192.22	-6.745	182.858	75.589	-82.168	112.995	-123.26		-108.147	-94.091	-352.913	-287.08	-148.287	-347.565	133.183	439.267	398.007	398.007
25	43.324	60.427	72.651	139.267	198.039	-6.34	51.575	-42.878	-47.986	109.29		-233.6	-71.94	-474.426	-270.374	-635.974	-261.49	204.967	295.055	391.712	391.712
30	-81.387	100.761	-6.289	68.663	-74.222	90.888	50.822	-2.785	19.509	99.388		-111.328	-133.034	-401.352	-151.727	-362.01	-441.65	212.06	558.055	626.053	626.053
35	42.791	15.2	202.457	-214.629	161.166	-150.463	53.18	80.521	-52.329	-21.864		-93.814	-53.153	-346.901	-577.161	-492.318	-49.741	153.186	713.164	524.094	524.094
40	43.581	91.199	179.903	23.894	141.165	-60.937	78.321	-28.627	35.624	40.023		-111.491	-81.06	-325.094	-494.565	-339.434	-396.42	208.675	371.413	247.765	382.886
45	35.161	-14.06	-139.309	47.195	159.183	-55.257	-26.962	27.76	130.398	6.355		-94.091	-202.504	-276.079	-454.201	-163.691	-518.022	174.538	332.248	320.665	590.42
50	-34.754	130.852	111.979	-96.612	109.976	-108.347	87.803	18.633	-18.645	132.684		-152.941	-66.65	-779.808	-241.009	-505.15	-344.275	348.19	324.394	536.447	474.845
55	-2.674	13.833	-31.767	90.113	114.71	46.62	91.885	-21.379	-141.136	-16.557		-108.147	-93.307	-129.089	-640.564	-503.827	-390.525	161.48	432.7	490.05	564.301
60	68.881	25.348	16.693	111.093	34.344	-97.897	-51.993	175.983	12.36	-123.762		-123.202	-219.131	-190.815	-484.355	-203.062	-655.682	247.527	408.624	587.519	626.859
65	67.468	-2.766	114.277	-152.731	-167.587	114.957	-44.24	71.917	-87.329	48.338		-26.632	-136.186	-262.196	-686.399	-95.741	-625.241	164.732	616.748	562.102	533.845
70	-5.873	36.226	235.982	-147.525	-138.13	185.554	32.063	101.648	55.115	-125.526		-117.004	-113.611	-404.97	-617.425	-47.645	-391.829	133.719	342.308	492.069	579.604
75	-43.811	94.642	74.741	93.826	160.458	14.856	8.702	10.548	44.365	56.497		-71.413	-94.996	-275.23	-360.428	-178.382	-665.67	85.945	650.824	443.499	539.887
80	103.677	41.794	190.474	-121.121	-97.563	-104.901	18.117	-38.78	-11.669	-107.965		-135.064	-131.559	-754.472	-177.609	-56.471	-435.491	153.963	362.025	496.507	466.305
85	-32.506	150.186	-130.329	87.363	-89.916	116.105	-69.292	23.591	107.417	16.358		-111.491	-119.904	-423.139	-270.411	-75.158	-420.159	353.976	272.132	526.535	402.86
90	-55.638	121.86	-16.27	-87.245	-168.626	12.267	-31.247	7.491	-16.315	130.808		-128.442	-99.403	-129.169	-573.638	-22.071	-630.713	230.369	318.502	493.194	406.368
95	49.48	47.829	141.661	-198.141	-91.099	-90.631	106.21	-98.014	185.841	-52.181		-118.418	-121.86	-280.479	-341.68	-304.285	-193.21	301.048	351.158	601.422	385.475
100	-51.945	36.516	117.361	-24.595	121.399	-41.413	-35.901	3.045	-12.085	83.549		-18.445	-144.599	-285.004	-376.648	-410.836	-365.281	258.704	592.926	527.223	250.693
105	109.9	-31.884	136.933	-111.782	-120.91	86.383	53.684	-55.92	-45.831	172.484		-110.432	-116.603	-404.167	-442.985	47.613	-756.96	274.264	444.185	619.174	234.429
110	-2.235	-2.54	-46.94	-35.327	-27.58	-50.088	18.922	-83.102	-95.853	-11.174		-102.28	-125.395	-452.583	-99.033	-67.271	-769.891	266.01	385.595	480.131	608.9
115	-35.938	77.18	58.093	96.699	-184.468	-26.5	6.124	146.923	64.308	72.253		-71.15	-98.184	-125.193	-526.343	-186.989	-768.729	327.382	380.454	463.224	591.21
120	40.736	111.676	-70.738	60.498	-35.802	24.925	66.371	34.923	-23.637	-7.7		-102.28	-158.758	-224.119	-443.03	-308.366	-617.96	229.215	409.953	160.669	642.667
Figure 3f
	Normal											Drought
Time (seconds)	OE24-1	OE24-2	OE35-1	OE35-2	WT-1	WT-2	Ri16-1	Ri16-2	Ri19-1	Ri19-2		OE24-1	OE24-2	OE35-1	OE35-2	WT-1	WT-2	Ri16-1	Ri16-2	Ri19-1	Ri19-2
5	673.481	716.67	858.233	654.567	294.925	286.365	3.536	54.278	-123.956	-62.938		974.169	1055.95	1294.21	1225.16	534.261	577.67	166.665	164.73	234.616	51.479
10	616.813	710.257	704.558	674.68	297.515	198.718	88.102	48.129	-93.148	-97.616		877.148	888.839	1295.24	1280.12	552.257	611.265	50.658	211.851	55.478	98.283
15	590.51	686.941	648.643	599.079	303.176	249.744	21.828	63.926	-111.291	-76.751		1110.53	954.928	1213.08	1298.92	611.199	564.32	127.259	107.793	251.854	45.795
20	571.433	733.538	755.919	658.292	274.631	205.823	36.359	87.544	-104.935	-89.639		1126.91	964.832	1292.7	1262.69	594.286	596.045	37	160.309	216.622	7.473
25	833.113	675.646	731.266	708.864	238.132	299.884	61.361	28.412	-75.253	-58.151		951.535	986.342	1378.8	1352.36	599.403	532.592	128.468	91.358	269.891	44.861
30	642.019	656.576	799.728	625.546	327.739	276.994	66.491	18.043	-78.114	-56.7		1371.24	1067.33	1222.98	1297.41	574.981	571.898	172.574	159.349	148.62	135.598
35	661.555	699.976	773.598	556.785	260.556	261.403	49.1	64.006	-52.674	-87.278		1094.46	1027.35	1170.35	1294.48	469.586	625.239	210.821	103.615	121.555	171.163
40	636.904	774.997	663.753	619.035	306.961	253.642	60.103	57.559	-77.633	-78.611		1008.49	895.038	1348.63	1288.62	575.969	528.293	176.048	96.528	202.283	32.654
45	704.909	782.237	490.008	662.142	279.277	262.459	29.02	37.047	-60.518	-51.353		1113.99	893.562	1308.98	1168.44	567.984	556.231	166.456	149.665	149.963	64.395
50	665.229	788.107	752.752	720.061	317.895	291.525	63.276	51.433	-62.731	-65.832		1159.41	830.76	1322.92	1215.5	597.125	573.562	180.42	35.823	114.934	59.872
55	634.997	671.588	749.43	668.882	260.813	272.061	32.699	34.596	-56.68	-79.564		1203.79	919.891	1142.54	1337.17	576.78	551.669	156.485	89.187	178.259	70.506
60	593.963	732	720.517	740.632	243.883	268.568	83.924	39.977	-114.515	-89.646		1016.57	925.917	1202.54	1214.43	530.994	550.462	145.096	118.441	195.348	206.978
65	626.096	717.857	696.562	703.369	274.782	263.703	15.928	44.841	-95.287	-59.902		1072.07	823.602	1342.37	1223.16	569.37	632.619	136.127	3.679	187.855	110.881
70	680.141	811.312	647.625	550.678	320.118	279.165	65.752	47.35	-120.611	-37.19		1087.24	889.169	1217.06	1264.09	575.923	558.788	188.81	74.209	97.05	128.672
75	636.821	870.346	803.027	635.31	310.663	293.686	51.475	30.955	-79.847	-88.71		902.155	941.387	1284.68	1275.35	551.311	576.229	226.244	51.005	193.57	120.346
80	639.67	824.787	907.492	615.786	327.582	322.441	60.607	91.63	-66.383	-71.233		1175.81	790.459	1354.53	1240.59	615.319	595.212	106.971	12.839	175.552	100.792
85	743.774	760.609	609.144	630.275	243.218	276.376	58.912	37.464	-64.444	-66.11		1197.36	859.072	1243.55	1194.14	507.444	599.621	189.257	41.944	192.381	177.226
90	703.152	711.523	461.958	587.114	245.28	265.59	47.802	65.923	-103.833	-38.108		933.848	700.679	1086.25	1303.18	545.454	580.512	145.78	40.359	60.996	200.333
95	626.019	757.811	675.232	616.084	274.398	231.55	41.466	123.515	-69.172	-16.908		1070.11	838.329	1195.45	1268.59	578.356	606.901	216.77	67.916	234.377	211.354
100	650.902	699.128	834.247	649.88	289.611	296.391	25.429	68.579	-89.122	-58.436		1029.41	748.349	1281.53	1237.59	507.719	601.184	242.1	91.855	271.788	104.373
105	630.213	695.234	709.884	715.135	264.133	313.952	55.878	33.017	-93.925	-74.798		1000.03	727.442	1306.8	1212.77	620.011	601.643	232.46	165.469	252.694	68.829
110	663.263	736.056	664.995	678.936	271.216	217.717	40.261	-9.865	-97.83	-63.234		1006.62	774.263	1264.01	1235.53	596.839	590.243	179.539	96.597	263.516	132.433
115	646.445	736.72	564.73	635.735	272.495	337.945	45.078	-3.308	-90.449	-58.204		904.337	670.558	1204.89	1267.87	610.469	558.668	218.388	133.363	159.122	101.197
120	716.069	799.41	646.854	617.381	274.778	283.689	45	56.785	-95.558	-89.921		955.072	726.717	1234.62	1237.91	591.108	572.849	132.342	32.601	205.13	278.864

## Sheet: Fig. 4
				Figure 4h

## Sheet: Fig. 5
Figure 5b													Figure 5f
	Normal						Drought							MDA (nmol/g)	Normal										Drought
MDA (nmol/g)	cbl1-5	cbl1-13	WT	CO2	CO4		cbl1-5	cbl1-13	WT	CO2	CO4				OE12-TRV:00	OE12-TRV:GhCBL1A1		WT-TRV:00	WT-TRV:GhCBL1A1		ko#6-TRV:00	ko#6-TRV:GhCBL1A1			OE12-TRV:00	OE12-TRV:GhCBL1A1		WT-TRV:00	WT-TRV:GhCBL1A1		ko#6-TRV:00	ko#6-TRV:GhCBL1A1
1	29.14	34.98	31.31	33.97	31.58		31.46	31.52	44.67	63.93	59.58			1	33.54	24.832		29.412	24.252		23.22	17.028			76.368	42.828		61.92	31.992		40.764	26.361
2	32.66	28.59	28.35	31.92	32.95		30.54	33.81	43.51	57.35	61.35			2	36.024	27.384		25.284	25.284		22.704	23.22			77.4	40.764		59.856	34.572		38.184	27.864
3	31.01	31.65	30.03	33.1	32.33		31.35	32.7	44.23	60.67	60.68			3	27.3	30.23		27.399	24.798		23.1	20.33			77.32	41.9		60.987	33.403		39.5	27.153
P value	0.506	0.25		0.067	0.144		2e-06	7e-06		0	0			P value		0.187585			0.102972			0.192				1e-06			1e-06			0.000138
	P Value
Groups	Normal	Drought											Figure 5h
cbl1-5 vs. cbl1-13	0.606	0.272												Stomatal aperture (μm)	Normal										Drought
cbl1-5 vs. WT	0.506	0													OE12-TRV:00	OE12-TRV:GhCBL1A1		WT-TRV:00	WT-TRV:GhCBL1A1		ko#6-TRV:00	ko#6-TRV:GhCBL1A1			OE12-TRV:00	OE12-TRV:GhCBL1A1		WT-TRV:00	WT-TRV:GhCBL1A1		ko#6-TRV:00	ko#6-TRV:GhCBL1A1
cbl1-5 vs. CO2	0.202	0												1	2.17194	2.37251		2.10615	2.40112		2.31852	2.60563			2.79849	1.82807		1.87336	1.56166		1.21792	0.933188
cbl1-5 vs. CO4	0.392	0												2	2.11992	2.0895		2.09452	2.18856		2.38223	2.3366			2.78062	1.66187		1.95002	1.62825		1.21006	1.16117
cbl1-13 vs. WT	0.25	0												3	2.07842	2.09113		2.22155	2.31566		2.58866	2.46515			3.30552	1.81559		1.90112	1.71616		1.45997	0.961657
cbl1-13 vs. CO2	0.424	0												4	2.30068	2.29001		2.31102	2.09827		2.40067	2.46863			3.30045	1.60086		2.04877	1.57145		1.60581	1.19933
cbl1-13 vs. CO4	0.724	0												5	2.29001	2.30222		2.30022	2.08165		2.39582	2.60052			3.30012	1.59551		2.04661	1.57671		1.58992	1.19755
WT vs. CO2	0.067	0												6	2.32862	2.30101		2.3025	2.08155		2.32552	2.482			3.30051	1.58411		2.05146	1.58096		1.60025	1.14245
WT vs. CO4	0.144	0												7	2.30847	2.2984		2.24022	2.08282		2.41252	2.44017			3.18577	1.59702		2.04005	1.59062		1.58198	1.19801
CO2 vs. CO4	0.648	0.934												8	2.21562	2.12841		2.07145	2.02516		2.70921	2.52892			3.07919	1.68504		2.09661	1.81207		1.564	1.26618
														9	2.32022	2.12501		2.07215	2.10825		2.70909	2.53099			3.09898	1.71005		2.09226	1.82204		1.55886	1.26178
Figure 5c														10	2.16681	2.31715		2.10648	2.37571		2.35977	2.60113			2.80102	1.82481		1.86005	1.58061		1.20772	0.930061
	Normal					Drought								11	2.15623	2.36158		2.12151	2.40196		2.33162	2.59818			2.80113	1.83001		1.87512	1.55498		1.22158	0.946003
Stomatal aperture (μm)	cbl1-5	cbl1-13	WT	CO2	CO4	cbl1-5	cbl1-13	WT	CO2	CO4				12	2.31146	2.29802		2.27154	2.11605		2.39882	2.46016			3.28809	1.57803		2.03166	1.57364		1.60201	1.19612
1	2.75906	2.77876	2.98944	3.4312	2.96316	1.84942	2.02859	2.19255	2.74769	2.25584				13	2.11981	2.09102		2.05819	2.19216		2.59051	2.18081			2.77216	1.6499		1.91547	1.62082		1.22066	1.17015
2	2.77789	2.88722	3.42512	2.68046	3.19024	1.63388	1.74796	2.82442	3.17222	2.9772				14	2.10692	2.0966		2.11502	2.1912		2.59045	2.42621			2.75858	1.60111		1.94877	1.66003		1.21002	1.18012
3	2.77413	2.78491	2.60349	2.89012	3.32626	1.73899	2.39193	2.23961	3.06352	2.76472				15	2.28841	2.28111		2.27015	2.08581		2.44206	2.40066			3.30053	1.5789		2.06213	1.56051		1.60658	1.19655
4	3.07201	3.2098	3.14581	3.64488	2.8318	2.10272	1.84095	2.56109	2.4273	2.65505				16	2.14496	2.36214		2.10415	2.40722		2.36514	2.58095			2.79852	1.80501		1.88033	1.55902		1.20802	0.940075
5	3.00336	2.85336	2.9614	3.71712	2.58338	1.84095	2.23961	2.18302	3.14581	2.55905				17	2.12493	2.08563		2.03823	2.18752		2.58223	2.10827			2.72569	1.65402		1.95681	1.59909		1.21911	1.1765
6	2.65112	2.91873	2.60349	2.74959	3.18042	1.94291	2.30387	2.80404	2.74959	2.31065				18	2.12981	2.08861		2.04516	2.19151		2.60016	2.24542			2.82052	1.70011		1.94888	1.61022		1.22252	1.15415
7	2.94728	2.95384	3.47799	3.7659	2.80404	1.59512	2.10976	2.0449	2.87746	2.98245				19	2.30612	2.29002		2.30087	2.08154		2.31984	2.58266			3.30022	1.59019		2.03977	1.57689		1.60055	1.19365
8	2.74959	2.69542	3.33878	3.51378	3.48548	2.46989	1.81269	2.4273	2.4273	2.39268				20	2.14805	2.2781		2.12164	2.35048		2.29982	2.60331			2.80667	1.82902		1.86952	1.51069		1.20815	0.93107
9	2.52624	2.81686	3.17057	2.72483	3.00509	1.84095	1.85561	2.25584	2.78913	2.2489				21	2.03317	2.08752		2.20205	2.31704		2.94693	2.24385			3.31058	1.83441		1.92337	1.70246		1.49337	0.992097
10	2.66289	2.93253	3.20492	3.10577	3.14581	1.8774	2.35756	2.06772	2.45931	2.2489				22	2.17275	2.08991		2.06886	2.16882		2.39111	2.12521			2.80113	1.59808		1.96158	1.64068		1.21034	1.17912
11	2.83915	3.15546	2.9772	2.92598	3.34502	2.4273	1.93319	1.96426	2.60349	2.19255				23	2.32522	2.28332		2.30237	2.09174		2.32612	2.46123			3.28608	1.58908		2.03955	1.59612		1.57167	1.19061
12	2.61548	3.14503	2.86657	3.10577	3.38068	2.05507	1.96161	2.13227	2.81703	2.66289				24	2.20061	2.09001		2.21663	2.30552		2.76711	2.49016			3.30707	1.83101		1.90654	1.73224		1.51162	0.936618
13	3.47349	2.72629	2.66289	3.38068	3.04645	1.97221	1.93754	2.2489	2.56109	2.9614				25	2.24693	2.13143		2.05289	2.01929		2.70827	2.56016			3.0744	1.67567		2.10319	1.90246		1.55187	1.29909
14	3.38376	2.58639	2.61747	2.74959	3.26935	1.64659	2.2948	2.45931	3.29318	2.41005				26	2.08866	2.0862		2.28514	2.30622		2.77682	2.50015			3.28848	1.83004		1.90514	1.72561		1.48018	0.980016
15	3.3137	3.073	2.77789	2.78726	2.57732	1.73599	1.65528	2.45294	3.43272	2.65505				27	2.20672	2.12511		2.07155	2.02169		2.72562	2.5517			3.04685	1.6652		2.08774	1.74146		1.56265	1.24589
16	3.37605	2.69889	2.9772	2.66289	3.03616	2.49821	2.23961	2.17104	2.51175	3.14581				28	2.13362	2.08844		2.26154	2.30412		2.82623	2.28195			3.21166	1.82282		1.90685	1.7167		1.48626	0.972776
17	2.82442	3.24281	3.06522	2.77413	2.9772	1.84095	2.04918	2.06772	2.14689	2.39268				29	2.14813	2.35145		2.10058	2.28099		2.30336	2.58814			2.80048	1.81891		1.88113	1.53992		1.21161	0.946602
18	3.01549	2.57531	3.48548	2.66289	2.84466	1.94291	1.7834	2.60349	2.69597	2.82442				30	2.14405	2.30101		2.18546	2.40548		2.31005	2.60203			2.8065	1.82705		1.86173	1.55772		1.20888	0.930068
19	3.46748	3.23288	3.25656	2.87565	3.17222	2.20913	1.94023	2.23027	2.38395	2.77413				31	2.1653	2.0862		2.27015	2.30442		2.51558	2.38178			3.30902	1.83301		1.93665	1.72561		1.49337	1.00154
20	3.34969	2.61105	3.34969	3.32156	3.04645	2.15416	1.73879	2.35756	2.38395	2.52211				32	2.14566	2.12808		2.11025	2.02306		2.71217	2.57712			3.15821	1.61581		2.09533	1.86262		1.56554	1.27188
21	2.60349	2.80328	2.9737	3.16728	2.64915	2.1052	2.2471	2.72483	2.74959	2.2489				33	2.11996	2.09101		2.14506	2.17919		2.59055	2.51855			2.74147	1.65998		1.94082	1.63113		1.22306	1.17819
22	2.9772	2.64108	2.77413	3.68189	3.06352	2.43126	2.1052	2.02697	1.96426	2.78726				34	2.32051	2.18058		2.07016	2.02276		2.72006	2.55114			3.09514	1.63502		2.06544	1.76185		1.56885	1.28479
23	3.38068	3.073	3.17057	2.75906	2.9772	1.84095	2.02081	2.45506	2.472	2.55293				35	2.26941	2.30241		2.28016	2.08603		2.35052	2.49891			3.27342	1.60403		2.04451	1.57015		1.59157	1.19552
24	2.61548	3.20446	2.90272	3.40833	3.03101	2.2489	1.7834	2.53654	3.33878	3.07201				36	2.28711	2.12258		2.06015	2.02516		2.68154	2.57061			3.09016	1.64026		2.08441	1.77501		1.56118	1.2016
25	2.68628	2.87359	3.25816	2.84832	2.7439	1.69034	1.83284	2.4273	2.50344	3.03616				37	2.05418	2.08662		2.21521	2.30126		2.83621	2.36881			3.30285	1.82802		1.95125	1.72566		1.45532	1.00251
26	2.89192	3.14855	2.80404	2.66289	2.90631	1.74796	2.2489	2.38176	2.69791	2.98944				38	2.33823	2.29663		2.31909	2.0744		2.31909	2.47373			3.29249	1.56234		2.03806	1.55282		1.61808	1.19419
27	2.82442	3.20567	2.71332	3.75758	3.29951	2.31543	1.84426	2.68046	3.33409	2.2948				39	2.16592	2.3778		2.11587	2.41681		2.30254	2.60215			2.87652	1.83112		1.88677	1.53262		1.20881	0.928113
28	2.88289	2.66937	3.06522	2.84832	2.88831	2.17104	1.96426	2.69791	3.14581	3.11248				40	2.18027	2.11003		2.06892	2.02412		2.61003	2.57001			3.09582	1.64503		2.08918	1.81221		1.57081	1.22549
29	3.17222	3.02455	2.74959	3.46748	3.20492	2.20913	2.2489	2.14689	3.02412	3.01721				41	2.1557	2.28005		2.11158	2.40818		2.30471	2.57818			2.78862	1.83011		1.86842	1.56213		1.20772	0.982203
30	2.96316	3.10845	2.9614	3.03101	2.55293	1.58529	2.35756	2.01148	3.07201	2.25584				42	2.18952	2.37155		2.12155	2.41902		2.32059	2.60662			2.88203	1.81626		1.8922	1.59518		1.20941	0.940017
31	2.5854	2.77447	3.37141	2.69597	3.01721	2.48462	2.2489	2.26737	2.8611	2.68628				43	2.13603	2.30662		2.09963	2.39281		2.31801	2.60311			2.78098	1.82863		1.86062	1.54881		1.22006	0.929907
32	2.9772	2.56756	2.75906	2.90272	3.07201	1.84942	1.82423	2.35092	2.8318	2.41005				44	2.23369	2.15014		2.08307	2.02512		2.72802	2.55923			3.09872	1.65603		2.0955	1.74066		1.56012	1.26551
33	3.38222	3.42356	3.44485	2.82442	2.84466	2.56109	2.1052	2.1854	2.35756	2.75906				45	2.11669	2.08858		2.04561	2.19119		2.52601	2.40991			2.75651	1.60621		1.95407	1.62661		1.21882	1.17123
34	3.10073	3.2942	3.16728	3.24534	2.67266	1.96426	1.84095	2.50344	2.1052	2.75906				46	2.05855	2.08681		2.25221	2.28161		2.69512	2.48841			3.29774	1.83004		1.92987	1.76504		1.50612	0.961992
35	2.60349	2.66937	3.10577	3.17222	3.00336	2.40355	2.28341	2.63534	2.31065	2.90272				47	2.28063	2.13801		2.06302	2.02285		2.63006	2.53881			3.10412	1.7011		2.07056	1.74065		1.55916	1.225
36	3.49295	2.94611	3.43272	2.86657	3.27413	2.13227	2.1052	2.77789	2.81703	2.26046				48	2.15265	2.09201		2.26052	2.27052		2.35555	2.50112			3.30613	1.83136		1.91636	1.73621		1.47472	0.921884
37	3.3247	3.21692	3.26935	2.67266	2.57732	2.36541	2.15416	2.1052	2.77789	2.74959				49	2.19023	2.12809		2.07416	2.02361		2.55163	2.54144			3.0869	1.65061		2.09633	1.83063		1.55187	1.25812
38	3.33409	3.15546	2.96316	3.24373	2.94551	1.83811	2.17348	2.68628	2.26737	2.33087				50	2.05182	2.09091		2.23021	2.30664		2.50516	2.37155			3.30117	1.83082		1.91887	1.73522		1.50152	0.971152
39	2.72483	2.72629	2.9772	2.68628	2.87746	1.67485	2.24658	2.02182	2.26737	2.45506				51	2.10913	2.08981		2.08674	2.17562		2.60257	2.10952			2.73599	1.61605		1.9689	1.60159		1.22115	1.17745
40	3.34502	2.97115	3.06352	3.32626	3.11248	1.81815	2.35756	1.95095	2.06519	2.51175				52	2.19177	2.10331		2.09501	2.17154		2.59002	2.15211			2.80019	1.70021		1.93612	1.63033		1.21888	1.16867
41	2.53654	2.78029	3.26935	2.90631	2.98944	1.5554	2.23961	2.26737	2.09527	2.46989				53	2.09113	2.09441		2.18452	2.30547		2.65055	2.40315			3.30016	1.82801		1.93661	1.74665		1.51662	1.05547
42	3.24373	3.1121	2.50344	2.66289	2.62543	2.25584	1.82423	2.61548	1.81815	2.67266				54	2.28215	2.2988		2.26551	2.08916		2.31665	2.45899			3.30116	1.57719		2.04116	1.55651		1.61808	1.19062
43	2.8611	3.0067	2.98944	2.71908	2.77789	1.98276	1.62002	1.96426	3.13252	2.2489				55	2.07715	2.09331		2.23746	2.30604		2.57163	2.57115			3.29123	1.82504		1.93856	1.73992		1.46184	0.971244
44	3.3247	3.00478	3.42512	2.72483	3.39453	2.23961	1.92503	2.45506	2.87565	2.45931				56	2.29196	2.12881		2.07485	2.02105		2.66205	2.55801			3.08441	1.61606		2.08599	1.81307		1.55959	1.28344
45	3.06011	3.0434	2.8611	2.77413	2.8611	1.84095	2.0449	2.74009	2.24193	2.53654				57	2.13068	2.30111		2.30711	2.08394		2.38185	2.42252			3.29002	1.58409		2.04889	1.58166		1.60664	1.18876
46	2.98245	3.45069	2.75906	2.82442	3.15243	1.94023	2.16138	2.74769	2.65505	3.06522				58	2.18288	2.38024		2.13868	2.44693		2.29663	2.63823			2.8173	1.82106		1.85681	1.52149		1.20361	0.925093
47	2.64915	2.99415	3.38222	2.66289	3.37141	2.01148	2.2489	2.39268	3.02412	2.48672				59	2.13036	2.10666		2.05412	2.19012		2.59302	2.41062			2.76602	1.671		1.96549	1.63007		1.22201	1.16715
48	2.63534	3.12871	3.11248	3.19024	3.10577	2.16383	1.93319	2.35756	2.08279	2.69597				60	2.18056	2.09445		2.15002	2.19021		2.59111	2.517			2.78003	1.66421		1.91555	1.64033		1.21841	1.17016
49	3.06522	3.49388	2.61548	2.58338	2.8611	1.73599	1.83284	1.96161	2.5854	2.72483				P value		0.798321			0.067			0.103				0			0			0
50	2.90631	2.53177	2.58338	2.67266	3.49295	2.31645	2.04148	2.61548	3.13252	2.32863
51	2.88831	3.21278	2.94728	2.74959	3.20655	2.35756	1.75382	2.16623	2.19967	2.472
52	2.66289	2.80328	2.75717	2.74959	2.65701	2.31347	1.88925	2.58338	2.31516	2.60349
53	2.57125	3.26532	2.88289	2.80404	3.43272	1.86346	1.98276	2.2489	2.58338	2.66289
54	2.65505	2.86565	2.71908	3.39453	2.8611	2.46134	1.78937	2.05507	1.88295	2.472
55	2.96843	2.61986	3.26296	3.11081	2.96316	2.45294	2.16138	2.46989	2.63534	2.84832
56	2.8318	2.62684	3.10577	2.92419	3.3247	1.53176	1.76872	2.23027	1.8774	2.62543
57	3.10577	2.87211	3.29635	3.46597	3.42512	2.19967	2.38395	2.67266	2.61548	2.38395
58	3.39453	3.43247	3.29951	3.01721	2.80404	1.88295	1.74481	2.28341	3.42359	2.84832
59	2.92419	2.73258	2.98245	2.68046	2.65505	2.35092	2.1052	2.15416	2.33311	2.33087
60	2.71908	3.01319	3.27413	3.24373	3.32626	2.28341	2.05507	2.06519	2.65701	2.65505
	P Value
Groups	Normal	Drought
cbl1-5 vs. cbl1-13	0.982	0.796
cbl1-5 vs. WT	0.148	0
cbl1-5 vs. CO2	0.306	0
cbl1-5 vs. CO4	0.222	0
cbl1-13 vs. WT	0.142	0
cbl1-13 vs. CO2	0.295	0
cbl1-13 vs. CO4	0.213	0
WT vs. CO2	0.67	0
WT vs. CO4	0.821	0
CO2 vs. CO4	0.843	0.733
Figure 5d
Tr (mmol H2O m-2 s-1)	cbl1-5	cbl1-13	WT	CO2	CO4
1	0.783779	0.758858	0.767682	1.24066	1.16929
2	0.818839	0.810912	1.00177	1.32999	1.06209
3	0.707822	0.584578	1.19356	1.10113	1.28738
4	0.672276	0.756753	0.944971	1.351	1.51032
P value	0.0322216	0.0226438		0.0116014	0.0110136

## Sheet: Fig. 6
Figure 6b														Figure 6f
	Normal						Drought								Tr (mmol H2O m-2 s-1)	CO7	CO13	WT	cbl2-1	cbl2-2
MDA (nmol/g)	CO7	CO13	WT	cbl2-1	cbl2-2		CO7	CO13	WT	cbl2-1	cbl2-2				1	0.365921	0.314534	0.659271	0.94246	0.679223
1	12.5031	12.4069	12.2581	11.8846	10.6567		13.0033	12.9734	17.3175	21.1844	23.8213				2	0.470639	0.365151	0.643138	0.840487	0.804691
2	11.9968	16.7742	13.2488	10.6567	11.6625		12.7406	13.1514	21.9245	24.4575	22.7319				3	0.352809	0.41866	0.530713	0.94099	0.804316
3	16.129	10.9181	16.5899	14.5161	14.448		15.7939	14.7655	18.4751	24.6753	25.662				P value	0.002	0.001		0	0.016
	P Value
Groups	Normal	Drought
CO7 vs. CO13	0.928	0.885
CO7 vs. WT	0.802	0.004
CO7 vs. cbl2-1	0.546	0
CO7 vs. cbl2-2	0.515	0
CO13 vs. WT	0.734	0.003
CO13 vs. cbl2-1	0.606	0
CO13 vs. cbl2-2	0.573	0
WT vs. cbl2-1	0.399	0.016
WT vs. cbl2-2	0.373	0.007
cbl2-1 vs. cbl2-2	0.961	0.672
Figure 6c
	Normal						Drought
H2O2 (μmol/g )	CO7	CO13	WT	cbl2-1	cbl2-2		CO7	CO13	WT	cbl2-1	cbl2-2
1	12.7132	10.722	13.8	13.95	13.8		11.6122	13.95	14.88	17.6	17.99
2	12.181	12.4308	14.3877	13.0853	14.1523		14.7827	13.7348	14.6664	18.3973	18.4141
3	14.7334	14.4391	13.3293	14.9924	13.7774		15.4974	14.3237	14.8063	16.596	17.407
	P Value
Groups	Normal	Drought
CO7 vs. CO13	0.484	0.967
CO7 vs. WT	0.512	0.357
CO7 vs. cbl2-1	0.409	0.002
CO7 vs. cbl2-2	0.468	0.001
CO13 vs. WT	0.19	0.378
CO13 vs. cbl2-1	0.143	0.002
CO13 vs. cbl2-2	0.169	0.001
WT vs. cbl2-1	0.859	0.009
WT vs. cbl2-2	0.942	0.004
cbl2-1 vs. cbl2-2	0.917	0.646
Figure 6e
	Normal					Drought
Stomatal aperture (μm)	CO7	CO13	WT	cbl2-1	cbl2-2	CO7	CO13	WT	cbl2-1	cbl2-2
1	2.78146	3.66532	3.8413	3.79977	3.23341	2.38484	1.87983	2.14967	2.53157	2.75315
2	4.16342	2.99465	3.84354	3.72193	3.81761	2.07039	1.84333	2.45611	2.66634	2.77772
3	2.55622	2.96699	3.78875	3.54349	3.13657	1.78571	2.2425	2.2425	3.26238	2.45824
4	3.47796	3.24792	3.43564	3.38505	4.19721	1.92924	2.06786	2.60284	2.88118	3.11483
5	2.52949	3.12823	3.54349	4.6823	3.38042	1.88538	2.35	2.19538	2.68392	3.07429
6	3.29742	3.29268	3.46523	3.22855	3.11483	2.45611	1.53714	2.21199	2.58066	2.86481
7	3.03491	2.78148	3.15641	4.14078	3.24953	2.30685	2.10544	2.28636	3.27357	2.98105
8	2.56438	3.10979	3.74651	4.73117	3.32899	2.10792	1.6645	2.35396	3.13657	3.1299
9	3.00722	3.02112	3.49746	4.485	3.27357	2.10792	2.12767	2.35396	2.76262	2.88118
10	2.86479	3.37577	3.24792	4.37168	3.23341	2.25181	2.25181	2.19538	2.90827	3.06748
11	2.89564	2.58066	3.08278	3.3431	4.07204	2.10792	1.7651	2.20252	2.58874	3.10474
12	2.62084	2.97227	3.02803	4.07204	3.75131	1.75023	1.73824	2.39359	2.97227	2.50667
13	2.79085	2.88118	3.28632	3.62661	3.32585	2.07039	2.04754	2.2425	3.00724	3.00898
14	3.33054	3.87065	2.89566	4.03464	4.32479	1.71401	1.87983	2.49622	2.71683	2.43044
15	2.75125	3.79564	2.72835	3.57141	3.23341	2.05773	2.07039	2.60685	2.61286	2.97754
16	3.51387	2.97227	3.37577	3.4493	4.25288	2.15695	2.20726	2.47519	2.63875	2.92797
17	3.03493	3.17632	2.84098	3.62372	4.485	1.9668	1.91017	2.92976	2.47308	3.03493
18	3.4493	2.76073	3.46	3.66532	4.17347	2.35396	2.04754	2.35396	2.63875	2.74364
19	3.98772	3.67102	3.18125	3.79426	3.54939	2.47308	1.78863	2.35173	2.63875	2.58672
20	3.3866	3.3384	3.32585	4.19347	4.7664	2.28636	2.20252	2.55623	2.84282	2.515
21	2.61886	3.91896	3.18125	3.57726	3.80389	2.46249	2.23316	2.39578	3.47045	3.30061
22	3.52575	2.9413	3.77077	3.61795	4.76201	2.24483	2.25181	2.13503	2.9244	2.98105
23	2.60685	3.57726	3.06748	3.68665	4.56013	2.05773	2.07039	2.70139	3.42955	2.82808
24	2.75125	3.68239	3.78322	3.47798	3.27357	2.42398	2.15695	2.79086	2.46249	2.90827
25	3.82035	3.17467	3.41733	3.62372	3.99296	2.21199	2.17385	2.33612	3.27357	2.88662
26	2.82808	2.60685	3.82855	3.39892	3.20254	1.70177	2.16662	2.69946	3.12823	2.95109
27	3.3866	3.36336	3.06918	3.68807	3.29744	2.35396	1.84333	2.92797	2.61886	2.55828
28	2.91006	2.62086	4.01776	3.42955	4.14078	1.81186	1.74124	2.76829	2.45824	3.10979
29	2.58066	3.77215	2.84834	3.49746	4.26148	2.0373	2.15695	2.96699	3.32899	2.60685
30	2.59125	2.68976	3.47798	4.42516	3.43564	2.01667	2.10792	2.9933	3.19437	3.04009
31	3.08179	3.58019	3.76244	3.95085	3.5213	2.43044	2.04754	2.45824	3.06407	2.66634
32	3.6689	3.37577	3.53019	3.90426	3.28632	2.15695	2.23316	2.50667	3.39892	2.72835
33	3.80015	2.944	3.88009	3.95085	4.27006	2.25876	2.33164	2.19538	3.03493	3.04009
34	2.76254	3.09463	3.56	3.48998	4.21585	2.2425	1.87983	2.36061	2.80767	2.88662
35	3.18936	3.68097	3.79426	3.37268	3.37423	2.02443	2.40666	2.21199	2.60685	3.1299
36	2.80232	3.26077	2.852	3.04009	4.60576	1.73523	1.69253	2.18823	2.79086	3.17138
37	3.16281	3.37268	3.30061	3.3384	4.49199	2.37826	2.13503	2.75315	2.66634	2.96523
38	3.03179	3.48249	2.97227	3.63093	3.49447	2.06786	2.05518	2.17385	3.14988	3.32899
39	3.21405	3.31168	3.05039	3.92829	3.76244	2.12767	1.9668	2.12767	2.65258	3.07429
40	2.90574	3.4493	3.58456	3.77077	4.42988	2.28636	2.2703	2.75315	2.82067	2.47308
41	2.97741	3.06918	3.65389	3.27357	3.75131	1.78571	2.04499	2.35396	3.04009	2.82067
42	3.08862	3.19601	3.00724	4.65655	4.07204	2.28636	2.31364	2.2425	2.56236	3.12823
43	3.49226	3.11651	3.41733	3.27357	3.10979	2.47308	2.15695	2.57457	2.55828	2.70139
44	2.944	3.78322	3.49746	3.74992	3.11483	2.39578	2.25181	2.20252	2.91006	2.75315
45	3.20254	3.71631	3.37577	3.13657	3.73175	2.35396	2.23316	2.67612	2.70719	2.74364
46	3.42955	2.75125	3.50045	3.8381	4.52792	2.18823	1.74724	2.35173	2.41317	2.62882
47	3.83264	2.66634	3.91362	3.27836	3.78322	1.84333	1.71401	2.38703	3.43564	2.47308
48	3.9995	3.42955	3.80527	4.42988	3.27357	1.88538	2.04754	2.43044	3.04009	2.71683
49	3.06407	3.57872	3.03493	3.90694	3.73	2.48993	2.2425	2.14967	2.47097	2.84834
50	3.23341	3.60202	3.3866	3.24953	4.33807	2.35396	1.52005	2.50667	3.07599	3.37577
51	2.89205	3.56702	3.07599	4.05918	4.34048	2.14967	2.47519	2.49622	3.11651	3.20091
52	3.9995	2.86481	3.58019	4.02815	3.66104	2.2703	2.23316	2.16662	2.60685	3.06918
53	4.02426	3.53167	3.39892	3.68239	3.42955	1.87983	2.10792	2.2703	3.30061	3.28632
54	3.07599	3.1534	3.80389	3.31799	3.74	1.96414	1.98532	2.23316	2.45824	2.84282
55	4.10655	3.17138	3.36	3.7846	4.21585	2.40666	2.23316	2.67612	2.45824	2.45824
56	2.84098	3.54349	3.46132	3.61361	4.21585	2.18584	2.39578	2.23316	2.48783	2.48783
57	3.99296	2.99441	3.61506	3.23341	4.31027	1.87705	1.94004	2.45824	3.24953	3.24953
58	3.43564	3.27357	3.24953	4.02426	3.45989	2.33388	2.42398	2.48783	2.75315	2.75315
59	3.31168	2.94	3.54939	4.01776	3.77077	1.92924	1.81186	2.16904	3.03493	3.03493
60	3.7846	2.88465	3.88	3.84898	3.98772	1.9668	2.12767	2.75315	2.68392	2.68392
	P Value
Groups	Normal	Drought
CO7 vs. CO13	0.605	0.091
CO7 vs. WT	0.004	0
CO7 vs. cbl2-1	0	0
CO7 vs. cbl2-2	0	0
CO13 vs. WT	0.017	0
CO13 vs. cbl2-1	0	0
CO13 vs. cbl2-2	0	0
WT vs. cbl2-1	0	0
WT vs. cbl2-2	0	0
cbl2-1 vs. cbl2-2	0.379	0.614

## Sheet: Fig.7
Figure 7b															Figure 7e
	Normal							Drought								Tr (mmol H2O m-2 s-1)	OE24	WT	cbl2-1	cbl2-2	OE24×cbl2-1	OE24×cbl2-2
MDA (nmol/g)	OE24	WT	cbl2-1	cbl2-2	OE24×cbl2-1	OE24×cbl2-2		OE24	WT	cbl2-1	cbl2-2	OE24×cbl2-1	OE24×cbl2-2			1	0.652446	0.874786	1.15765	1.10463	0.916065	0.942342
1	9.61538	10.5572	9.64985	10.6592	9.52381	9.04432		13.942	14.6	18.7683	19.1	16.7	16.63			2	0.635187	0.863997	1.08563	1.02395	0.900554	0.884074
2	9.96205	9.46704	9.10816	10.2852	10.8822	9.31161		13.1538	14.4605	17.7976	18.9452	15.9249	16.8303			3	0.678572	0.894101	1.15804	0.996232	0.948524	0.931202
3	8.06452	10.4839	9.11641	10.1382	11.3852	10.4936		13.0073	14.9489	20.0629	19.0375	17.1809	16.129			P value	4e-06		1e-06	5.5e-05	0.09322	0.140009
	P Value
Groups	Normal	Drought
OE24 vs. WT	0.129	0.02
OE24 vs. cbl2-1	0.894	0
OE24 vs. cbl2-2	0.073	0
OE24 vs. OE24×cbl2-1	0.036	0
OE24 vs. OE24×cbl2-2	0.508	0
WT vs. cbl2-1	0.161	0
WT vs. cbl2-2	0.747	0
WT vs. OE24×cbl2-1	0.481	0.002
WT vs. OE24×cbl2-2	0.361	0.002
cbl2-1 vs. cbl2-2	0.093	0.759
cbl2-1 vs. OE24×cbl2-1	0.046	0.001
cbl2-1 vs. OE24×cbl2-2	0.595	0
cbl2-2 vs. OE24×cbl2-1	0.698	0
cbl2-2 vs. OE24×cbl2-2	0.225	0
OE24×cbl2-1 vs. OE24×cbl2-2	0.119	0.888
	Normal							Drought
H2O2 (μmol/g )	OE24	WT	cbl2-1	cbl2-2	OE24×cbl2-1	OE24×cbl2-2		OE24	WT	cbl2-1	cbl2-2	OE24×cbl2-1	OE24×cbl2-2
1	12.45	12.9178	13.8443	13.4332	13.5329	12.8383		13.0995	12.4982	20.0603	18.5983	16.4	16.2552
2	13.248	14.5031	13.96	11.1871	13.0501	12.5021		14.23	14.49	18.3807	18.8073	16.2802	16.3257
3	11.8444	13.8	13.85	12.23	13.35	14.8362		14.9829	16.2372	20.0597	19.8958	16.1653	16.26
	P Value
Groups	Normal	Drought
OE24 vs. WT	0.092	0.71
OE24 vs. cbl2-1	0.064	0
OE24 vs. cbl2-2	0.737	0
OE24 vs. OE24×cbl2-1	0.258	0.019
OE24 vs. OE24×cbl2-2	0.214	0.019
WT vs. cbl2-1	0.834	0
WT vs. cbl2-2	0.051	0
WT vs. OE24×cbl2-1	0.533	0.038
WT vs. OE24×cbl2-2	0.614	0.038
cbl2-1 vs. cbl2-2	0.034	0.631
cbl2-1 vs. OE24×cbl2-1	0.409	0.002
cbl2-1 vs. OE24×cbl2-2	0.479	0.002
cbl2-2 vs. OE24×cbl2-1	0.152	0.004
cbl2-2 vs. OE24×cbl2-2	0.124	0.004
OE24×cbl2-1 vs. OE24×cbl2-2	0.903	1
Figure 7d
	Normal						Drought
	OE24	WT	cbl2-1	cbl2-2	OE24×cbl2-1	OE24×cbl2-2	OE24	WT	cbl2-1	cbl2-2	OE24×cbl2-1	OE24×cbl2-2
1	2.43239	2.77363	3.11946	3.00394	2.92096	2.7705	1.84133	2.32113	2.92561	2.76723	2.56748	2.63577
2	2.48401	2.47441	2.76095	3.21804	2.62953	2.59615	2.55028	2.23062	2.6132	2.62914	2.78081	2.62349
3	2.36	2.75066	3.41832	2.78762	2.48057	2.99336	2.07065	2.15474	3.16409	2.65346	2.46486	2.45832
4	2.76217	2.96437	3.24667	3.11028	2.82996	2.89917	2.06746	2.35165	2.74581	2.83375	2.40508	2.54098
5	2.87197	2.7619	3.02532	2.87168	2.67142	2.76477	2.20637	2.35165	3.16897	2.99467	2.44708	2.8409
6	3.0279	2.62047	3.00186	3.15081	2.89643	3.03284	1.8556	2.31087	2.76786	2.67516	2.46289	2.52313
7	2.99366	2.51501	3.17663	2.87168	2.78192	2.52178	2.43382	2.20202	2.80381	2.73467	2.39699	2.9326
8	2.44539	2.77206	2.9674	3.04848	2.97209	2.8772	2.11165	2.32113	3.02294	2.84042	2.48622	2.62349
9	2.67168	3.17546	2.8548	2.89643	2.78192	2.84951	2.30863	2.26936	3.11673	2.61874	2.55065	2.84998
10	2.8162	3.22788	3.08423	2.87445	2.94799	3.22543	2.00921	2.22707	2.61914	2.84587	2.51403	2.54098
11	2.59335	3.15835	2.98253	3.06664	2.67142	3.03284	2.36788	2.19842	2.68987	2.73467	2.26846	2.49223
12	2.59641	2.92096	3.15836	2.87445	2.99336	2.77336	2.23015	2.13998	2.8481	2.74316	2.36518	2.55662
13	2.89945	2.86895	3.09464	2.93721	2.77336	2.93991	2.36509	2.16574	3.07223	3.07642	2.68698	2.67545
14	2.51888	2.71849	2.80025	2.95067	2.77336	2.78192	2.26537	2.62848	2.69452	2.8676	2.41164	2.39566
15	2.87197	2.87445	3.58535	3.04588	3.14829	3.06664	2.05466	2.29712	2.95594	2.81621	2.42408	2.49028
16	2.89945	2.79614	2.90381	2.8772	2.89643	2.64457	2.45809	2.42137	2.90898	2.71293	2.41874	3.00868
17	2.9375	2.65653	2.95246	2.93991	3.14829	2.49967	2.11789	2.27981	2.72226	2.92126	2.72995	2.51544
18	2.40616	3.04328	2.62561	2.99336	2.69211	3.14829	2.20935	2.13998	3.11673	3.09783	2.9529	2.9893
19	2.65679	2.87168	2.95655	3.03284	2.99336	2.43214	2.11789	2.31087	2.55135	2.69239	2.3143	2.38906
20	2.65679	2.47417	3.41059	3.21064	2.67734	2.5312	1.94922	2.29712	3.11989	2.6298	2.90619	3.09124
21	2.37631	2.67142	3.06099	3.17837	3.24992	2.89643	1.81608	2.09508	2.91445	2.75462	2.32113	2.89716
22	2.59641	3.03284	2.6745	3.04588	2.59309	2.7619	2.09508	2.27981	2.89469	2.6161	2.76079	2.74849
23	2.69238	2.53433	3.52914	2.78762	2.54992	2.87445	1.89241	2.26586	2.68486	2.71064	2.51762	2.74849
24	2.72459	2.65653	3.11648	3.03284	2.7619	2.39601	2.13998	2.36509	3.21412	2.7011	2.82883	2.84771
25	2.79642	2.59615	2.81195	3.23769	2.37608	3.03284	2.11015	2.52077	2.86605	2.79508	2.65547	2.90384
26	2.59641	3.00394	2.7045	2.8772	2.90736	2.82996	1.99036	2.15106	2.60747	2.74614	2.24125	2.65286
27	2.39625	3.15835	2.80025	2.89917	2.79614	3.04588	2.34152	2.19842	2.70266	2.98281	2.26936	2.55365
28	2.3223	2.44515	2.80025	2.85507	2.7619	2.87168	2.19842	2.47957	2.92281	3.12034	2.84837	2.72727
29	2.56877	3.07438	2.8906	2.89917	2.7619	2.66845	2.11015	2.52077	2.78102	2.95672	2.84837	2.50258
30	2.79642	2.7619	2.83673	2.9291	3.15835	2.97209	2.36509	2.0492	3.19941	2.74849	2.6465	2.55794
31	2.87473	2.75039	2.86828	3.26938	2.77336	2.93991	2.48277	2.51762	2.70266	2.8112	2.34152	2.63712
32	2.43239	2.99336	3.51474	3.00394	2.71849	2.7705	1.83286	2.32113	2.90172	2.72727	2.22707	2.99328
33	2.51888	2.66845	2.8548	3.08725	2.82996	3.07438	2.03367	2.26936	2.67248	3.08705	2.76079	2.36742
34	2.92125	2.65653	3.29579	2.85507	2.94799	2.93721	2.24125	2.15474	3.24334	2.59628	2.39174	2.57047
35	2.59641	2.51863	2.89726	3.0276	3.33422	2.48376	2.15474	2.27981	2.6381	2.94021	2.31087	2.8906
36	2.58	2.97209	3.02532	3.21064	2.90736	2.76477	2.13627	2.38843	2.71743	2.79642	2.76079	2.99328
37	2.89945	2.93721	2.8906	3.04848	2.92096	2.84115	2.03367	2.35165	2.52095	3.02529	2.65547	2.42376
38	2.87197	3.07438	2.84352	2.84951	2.54992	3.17088	2.19842	2.13998	2.71141	2.67169	2.90619	2.73992
39	2.71292	2.77336	3.12769	2.78762	2.51863	3.04848	2.10528	2.40496	2.88369	2.64783	2.43117	2.40512
40	2.69532	2.77336	3.15836	2.97209	2.78192	2.59615	2.49232	2.35165	3.23355	2.64783	3.00619	2.50462
41	2.36628	2.81592	2.73052	2.87168	2.54992	2.64756	2.0492	2.26936	3.13348	2.23174	2.42262	2.73992
42	2.54706	2.84951	2.76793	2.99336	2.48376	2.84951	1.91736	2.31546	3.0098	2.93751	2.72259	2.35926
43	2.37631	2.44515	2.98253	2.77336	3.0276	2.71265	2.20202	2.2705	3.29914	2.96438	2.80706	2.68782
44	2.51888	2.66845	2.90391	2.95067	2.89643	2.48376	2.20202	2.38963	3.1758	2.94021	2.93786	2.8906
45	3.04358	2.62047	3.47797	2.82996	2.98541	2.90736	2.44417	2.29827	3.1758	3.27456	2.26864	2.87052
46	2.51888	2.62047	3.55836	3.15081	3.32708	2.92096	2.03367	2.42259	2.97932	3.1106	3.01038	2.90391
47	2.53458	2.85507	3.14409	3.22788	2.52178	3.18585	1.92561	2.3223	3.05495	3.25025	2.97537	2.84352
48	2.50942	2.65653	2.67583	2.97209	2.69211	2.59615	1.81548	2.49993	2.73577	3.50841	2.86655	2.63712
49	2.76218	2.7619	2.83673	2.93991	3.27665	2.87168	2.02977	2.17738	2.5141	2.62074	2.51413	2.38365
50	2.6568	2.84144	2.81627	3.12808	2.87168	2.87168	1.81548	2.59285	3.21152	2.94021	2.98801	2.66862
51	2.48401	2.6568	3.1106	2.92096	2.5312	2.82996	2.25183	2.52204	2.9984	2.76505	2.70343	2.60771
52	2.66872	2.71293	3.0488	3.02236	2.41907	2.76477	2.0492	2.40617	3.04359	3.11824	2.6298	2.77364
53	2.6568	2.77364	2.87198	2.79642	2.64756	2.56851	2.35165	2.14476	2.78221	3.21837	2.69239	2.51889
54	2.71293	2.52204	2.89946	2.79642	2.37608	2.81592	1.92561	2.50943	2.89672	3.02529	2.67762	2.4454
55	2.69533	2.67762	3.02267	2.99367	3.14829	2.89643	1.81548	2.59336	3.26971	2.9724	2.56878	3.04619
56	2.48401	2.42259	3.03315	2.79642	2.65653	2.87168	2.35165	2.29236	2.99367	2.93751	2.15214	2.2705
57	2.59165	2.55018	3.37945	3.21097	2.50917	2.54992	1.92149	2.24994	2.69239	2.89946	2.83025	2.25297
58	2.56561	2.76218	2.77364	3.08757	2.798	3.04848	2.29712	2.38305	3.02529	3.15616	2.63541	2.19953
59	2.66154	2.78452	3.0155	2.98487	2.8565	2.80641	2.1055	2.33655	2.91547	2.86451	2.66487	2.65148
60	2.61155	2.84251	3.09478	2.96314	2.79845	2.86541	2.16548	2.18949	2.93154	2.84154	2.51349	2.63021
	P Value
Groups	Normal	Drought
OE24 vs. WT	0.001	0
OE24 vs. cbl2-1	0	0
OE24 vs. cbl2-2	0	0
OE24 vs. OE24×cbl2-1	0	0
OE24 vs. OE24×cbl2-2	0	0
WT vs. cbl2-1	0	0
WT vs. cbl2-2	0	0
WT vs. OE24×cbl2-1	0.368	0
WT vs. OE24×cbl2-2	0.155	0
cbl2-1 vs. cbl2-2	0.38	0.194
cbl2-1 vs. OE24×cbl2-1	0	0
cbl2-1 vs. OE24×cbl2-2	0	0
cbl2-2 vs. OE24×cbl2-1	0	0
cbl2-2 vs. OE24×cbl2-2	0	0
OE24×cbl2-1 vs. OE24×cbl2-2	0.601	0.133

## Sheet: Supp Fig.6
				Supplementary Fig. 6a									Supplementary Fig. 6b
Supplementary Fig. 6c
	WT			OE2			OE4			OE5			OE8			OE9			OE12
Relative value	0.00018	0.000183	0.000181	0.001251	0.001083	0.001166	0.00188	0.00198	0.00192	8e-05	9e-05	8.6e-05	9e-05	0.00011	0.000105	0.00015	0.00014	0.000146	0.002259	0.00209	0.002175
P-Value				P=3.47E-05			P=4.61E-07			P=5.97E-06			P=0.000195			P=0.00029			P=2.15E-06

## Sheet: Supp Fig.7
Supplementary Fig. 7a
	Normal						Drought
Content of Pro in leaves (%)	ko#5	ko#6	WT	OE4	OE12		ko#5	ko#6	WT	OE4	OE12
1	7.96083	7.96917	8.19417	7.9775	8.1775		25.3525	25.3942	21.1608	16.4275	15.0192
2	8.1025	8.11083	8.0775	7.91083	7.96917		26.2942	24.6275	23.6775	15.8025	13.9108
3	8.0775	8.26917	7.91917	8.11083	8.0525		24.5858	26.9442	21.5108	14.9275	13.2775
	P Value
Groups	Normal	Drought
ko#5 vs. ko#6	0.485	0.778
ko#5 vs. WT	0.865	0.003
ko#5 vs. OE4	0.632	0
ko#5 vs. OE12	0.843	0
ko#6 vs. WT	0.593	0.002
ko#6 vs. OE4	0.251	0
ko#6 vs. OE12	0.613	0
WT vs. OE4	0.519	0
WT vs. OE12	0.977	0
OE4 vs. OE12	0.502	0.079
Supplementary Fig. 7b
	Normal						Drought
H2O2 (μmol/g )	ko#5	ko#6	WT	OE4	OE12		ko#5	ko#6	WT	OE4	OE12
1	4.45416	4.58816	4.53456	4.33356	3.83776		6.90636	5.84776	9.06376	11.114	11.6232
2	4.03876	4.29336	4.21296	4.74896	4.13256		6.34356	6.38376	9.43896	11.6098	11.382
3	4.33356	4.25316	4.01196	3.78416	4.41396		6.79916	6.26316	9.31836	10.5244	11.5562
P value	0.93	0.627		0.889	0.627		2e-06	0		4.2e-05	6e-06
	P Value
Groups	Normal	Drought
ko#5 vs. ko#6	0.689	0.076
ko#5 vs. WT	0.93	0
ko#5 vs. OE4	0.958	0
ko#5 vs. OE12	0.567	0
ko#6 vs. WT	0.627	0
ko#6 vs. OE4	0.727	0
ko#6 vs. OE12	0.339	0
WT vs. OE4	0.889	0
WT vs. OE12	0.627	0
OE4 vs. OE12	0.533	0.126
Supplementary Fig. 7c
Relative water content (%)	ko#5	ko#6	WT	OE4	OE12
1	0.17378	0.171088	0.140288	0.123061	0.100966
2	0.15937	0.159875	0.134868	0.108291	0.119128
3	0.17	0.17	0.13	0.13	0.11
P value	0.000569	0.000672		0.050926	0.003475
Supplementary Fig. 7d
Water Use Efficiency (g/kg)	OE24	OE35	WT	Ri16	Ri19
1	7.4988	7.32066	6.25874	5.80294	6.16374
2	7.16131	7.43298	6.43099	6.19863	6.13454
3	7.46413	7.0379	6.27008	6.05498	5.98984
4	7.3173	6.87891	6.21218	5.80954	6.00503
5	7.16948	7.05469	6.3939	5.63604	6.16274
6	7.06224	7.03923	6.28992	6.06936	6.16696
P value	0	0		0	0.038

## Sheet: Supp Fig.8
Supplementary Fig. 8
relative expression	WT			Ri16			Ri19
GhCPKK6A1/D1	0.0138	0.0142	0.0157	0	0	0	0.0009	0.0007	0.0007
P value							1.9e-05
GhCPKK6A2/D2	0.021	0.0219	0.0219	0.0279	0.0303	0.0272	0.013	0.0133	0.0129
P value				0.000148			4.3e-05
GhCPKK6A3/D3	0.272061	0.257028	0.327145	0.014388	0.01416	0.015799	0.015303	0.014229	0.014854
P value				4e-06			4e-06
GhCPKK6A4/D4	0.001	0.001	0.0004	0	0	0	0	0	0
P value

[truncated: 6 more sheets: Supp Fig.9, Supp Fig.15, Supp Fig.16, Supp Fig.17, Supp Fig.18, Supp Fig.19]
